# Supplementary material for: Long‐ and short‐term outcomes in renal allografts with deceased donors: A large recipient and donor genome‐wide association study
Source: Am J Transplant. 2018 Feb 1;18(6):1370–9. doi: 10.1111/ajt.14594 (PMC6001640; doi:10.1111/ajt.14594)
Supplement: Supplementary file 2 [file AJT-18-1370-s002.xlsx]

## Sheet: Description
Supplementary Table 1
Data on previously published SNPs.

## Sheet: Legend for Headings
Heading	Description
SNP	Single Nucleotide Polymorphism
Gene	Gene Name associated to SNP
Phenotype	Phenotype studied
Association	Phenotype tested for association in original study
Population	Ethnicity/ancestry of the population in the original study
Variant type	Position wrt TSS and/or mutation type (if known)
CHR	Chromosome where SNP is located
position	SNP position (GRCh37)
AF_All	Frequency of effect allele (across all samples in our study)
info	Imputation info score in our study. Info=1 denotes a genotyped SNP
Reference	Reference for original study
Pubmed.PMID	Pubmed ID for original study
Positive.Association	Association p-value from original study
MatchingTest_P	Association p-value for matching phenotype in our study
Surv_Recip_P	Association P-value for graft survival in recipients in our study
Surv_Donor_P	Association P-value for graft survival in matched donors in our study
Surv_Int_P	Association P-value for graft survival (donor-recipient interaction) in our study
Surv_3df_P	Association P-value for graft survival (combined donor + recipient + donor-recipient interaction test) in our study
PIH_P	Association P-value for intracranial haemorrhage (donor cause-of-death) in our study
ESRF_P	Association P-value for End Stage Renal Failure (recipients vs WTCCC2 controls) in our study
AR_Recip_P	Association P-value for acute rejection in recipients in our study
AR_Donor_P	Association P-value for acute rejection in matched donors in our study
AR_Int_P	Association P-value for acute rejection (donor-recipient interaction) in our study
effect_allele	Effect allele for all association tests
other_allele	Other allele for all association tests
Recip_AF	Frequency of effect allele (in recipients in our study)

## Sheet: Data
SNP	Gene	Phenotype	Association	Population	Variant type	CHR	position	AF_All	info	Reference	Pubmed.PMID	Positive.Association	MatchingTest_P	Surv_Recip_P	Surv_Donor_P	Surv_Int_P	Surv_3df_P	PIH_P	ESRF_P	AR_Recip_P	AR_Donor_P	AR_Int_P	effect_allele	other_allele	Recip_AF
rs1799752	ACE	Steroid refractory AR (SRAR)	Acute rejection	China	I/D	NA	NA	NA	NA	Zhang 2007	17984617	p<0.05	NA	NA	NA	NA	NA	NA	NA	NA	NA	NA	NA	NA	NA
rs4340	ACE	Steroid refractory AR (SRAR)	Acute rejection	China	I/D	NA	NA	NA	NA	Zhang 2007	17984617	p<0.05	NA	NA	NA	NA	NA	NA	NA	NA	NA	NA	NA	NA	NA
rs1799864	CCR2	AR	Acute rejection	Mixed	V64I	3	46399208	0.0781143	0.87	Abdi 2002	11856781	0.014	0.571	0.337	0.252951	0.566	0.785	0.792889	0.608946	0.571	0.954	0.512	A	G	0.0636
rs1799987	CCR5	AR	Acute rejection	Mixed	59029-A promoter allele	3	46411935	0.443286	0.869	Abdi 2002	11856781	0.016	0.0694	0.0317	0.204685	0.924	0.179	0.0894239	0.880094	0.0694	0.162	0.156	G	A	0.4283
rs1800872	IL10	AR	Acute rejection	Caucasian	-592 C/A	1	206946407	0.787912	0.973	Grinyo 2008	18444945	0.007	0.652	0.312	0.268681	0.344802	0.690964	0.630811	0.312859	0.652	0.402	0.157	G	T	0.2003
rs4073	IL8	AR	Acute rejection	North Indian	-251 T>A	4	74606024	0.542364	0.993	Singh 2009	19189859	0.032	0.543	0.02451	0.472	0.231	0.0767	0.44799	0.482383	0.543	0.627	0.763	T	A	0.4547
rs11706052	IMPDH2	AR	Acute rejection	Caucasian	3757 T/C	3	49064110	0.113575	0.709	Grinyo 2008	18444945	0.006	0.615	0.397592	0.053263	0.302695	0.276	0.120028	0.548569	0.615	0.603	0.178	G	A	0.07236
rs16944	IL1b	AR DGF	Acute rejection Delayed Graft Function	India	-511 C/T	2	113594867	0.66976	0.989	Manchanda 2006	16635751	0.001	0.0665	0.000567	0.143	0.0179	0.003803	0.805001	0.438361	0.0665	0.188	0.00734	G	A	0.3266
rs1143634	IL1b	AR DGF	Acute rejection Delayed Graft Function	India	3954	2	113590390	0.233852	1	Manchanda 2006	16635751	0.022	0.852	0.668	0.301	0.506	0.606386	0.313834	0.698493	0.852	0.427	0.937	A	G	0.2336
rs6025	Factor V Leiden	AR DGF CAD	Acute rejection DGF LTGF	Caucasian	GA phenotype	1	169519049	0.976517	0.904	Hocher 2002	11858477	p<0.05 (DGF) p<0.02 (AR) p<0.05 Number of dialysis post transplant	0.23	0.881	0.905	0.195	0.622545	0.216927	0.987755	0.23	0.995	0.476	C	T	0.01951
rs4986791	TLR-4 functional SNP	AR	Acute rejection I donor		Thr399Ile	9	120475602	0.0617021	0.994	Palmer 2006	16556150	0.02 AR Replicates Ducloux (no it is in donor)	0.568	0.38	0.822473	0.528	0.826	0.00996836	0.0956214	0.689	0.568	0.32	T	C	0.06826
rs2107538	CCL5 (RANTES)	Recurrent AR DGF GS	Acute rejection protective	Germany	-403 G/A	17	34207780	0.180208	0.983	KrŽger 2007	17488389	0.035	0.954	0.937	0.215	0.474	0.257	0.904471	0.902434	0.954	0.557	0.186	T	C	0.1737
rs2280789	CCL5 (RANTES)	Recurrent AR DGF GS	Acute rejection protective	Germany	In1.1T/C	17	34207003	0.128	0.978	KrŽger 2007	17488389	0.027	0.582	0.849	0.299	0.968	0.336	NA	0.763169	0.582	0.706	0.146	G	A	0.1193
rs4730751	CAV-1	Graft failure	Survival to return to dialysis or retransplantation	European	116180850	7	116180850	0.259513	0.995	Moore 2010	20371787	0.002	0.725	0.725	0.927	0.098124	0.433821	0.443193	0.407565	0.708	0.679	0.683	A	C	0.2622
rs2032582	ABCB1	AR	Acute rejection	Caucasian	G2677 T/A exon 21	7	87160618	0.545307	0.991	Grinyo 2008	18444945	0.003	0.0136	0.826	0.962	0.601	0.945	0.223835	0.396044	0.0136	0.506	0.132	C	A	0.4507
rs2278293	IMPDH1	AR	Acute rejection	US	+125 G/A	7	128040752	0.468635	0.963	Wang 2008	17851563	0.008	0.0502	0.537779	0.0648	0.439	0.77	NA	0.33867	0.0502	0.627	0.288	T	C	NA
rs2278294	IMPDH1	AR	Acute rejection	US	-106 G/A	7	128040699	0.348173	0.947	Wang 2008	17851563	0.02	0.567	0.522089	0.00141	0.79	0.29	NA	0.979291	0.567	0.638	0.0576	T	C	NA
rs5918	ITG Beta 3	AR	Acute rejection	Spain	176 T/C	17	45360730	0.1466	0.999	Salido 1999	10589700	0.02	0.258	0.593315	0.0635	0.73	0.117015	0.874537	0.936735	0.258	0.325	0.336	C	T	0.1434
rs1128503	ABCB1	Graft failure	AR in Donor	European	1236 C>T	7	87179601	0.555189	1	Woillard 2010	20505666	0.0178	0.3	0.973	0.702	0.263	0.731	NA	0.537197	0.0117	0.3	0.298	G	A	0.4418
rs1982073	TGFb	AR CAD	AR in R CRAD in donor	Korean	+869 T/C codon 10	NA	NA	NA	NA	Park 2004	15546338	0.02	NA	NA	NA	NA	NA	NA	NA	NA	NA	NA	NA	NA	NA
rs2069762	IL2	AR	CAN acute rejection		-330 G/T	4	123377980	0.297542	0.997	Morgun 2003	12826155	p<0.05	0.0169	0.337877	0.116	0.19	0.212	0.0384505	0.997951	0.0169	0.473	0.128	C	A	0.3022
rs10183087	ICOS	Survival DGF	DGF effect on graft survival	Europe		2	204824324	0.251942	0.999	Haimila 2009	19202444	0.02	0.0443	0.0443	0.276	0.556	0.268778	0.357171	0.928299	0.979	0.872	0.0216	C	A	0.2533
rs4404254	ICOS	Survival DGF	DGF effect on graft survival	Europe		2	204825286	0.252695	0.998	Haimila 2009	19202444	0.019	0.0387	0.0387	0.301	0.555	0.273867	0.38302	0.933277	0.924	0.798	0.0233	C	T	0.2537
rs187238	IL18	DGF	DGF effect on AR	European	607A/C and 137C/G positions	11	112034988	0.270865	0.999	Kolesar 2007	17919265	0.03	0.148	0.161	0.640524	0.451	0.448	0.835588	0.257669	0.148	0.583	0.767	G	C	0.2743
rs1946518	IL18	DGF	DGF effect on AR	European	607A/C and 137C/G positions	11	112035458	0.606981	1	Kolesar 2007	17919265	0.03	0.129	0.356	0.448479	0.932	0.956	0.838685	0.0927325	0.129	0.218	0.358	G	T	0.4009
rs1800896	IL10	ESRD	ESRD (All cause)	North Indian	-1082 G/A	1	206946897	0.521465	1	Manchanda 2009	19196047	p<0.001	0.506715	0.248	0.208481	0.232199	0.437402	0.189465	0.506715	0.807	0.702	0.631	C	T	0.4788
rs4821481	MYH9	ESRD	ESRD (hypertensive)	African American		22	36695942	0.963076	1	Freedman 2009	19177153	2.28e-16	0.402401	0.215	0.428	0.0808	0.282313	0.911628	0.402401	0.218	0.0579	0.419	T	C	0.03494
rs2032487	MYH9	ESRD	ESRD (hypertensive)	African American		22	36695428	0.963165	0.996	Freedman 2009	19177153	1.98e-15	0.415314	0.221	0.414	0.0826	0.280098	NA	0.415314	0.21	0.0378	0.46	T	C	0.03443
rs4821480	MYH9	ESRD	ESRD (hypertensive)	African American		22	36695247	0.963162	0.996	Freedman 2009	19177153	8.48e-17	0.415637	0.222	0.413	0.0828	0.280347	0.809276	0.415637	0.206	0.0383	0.462	T	G	0.03443
rs5756152	MYH9	ESRD	ESRD (hypertensive)	African American		22	36712472	0.977972	0.906	Freedman 2009	19177153	5.84e-11	0.377612	0.405	0.935	0.294	0.769252	0.570816	0.377612	0.0133	0.0181	0.518	G	A	0.01495
rs12107	MYH9	ESRD	ESRD (hypertensive)	African American		22	36677982	0.132322	0.821	Freedman 2009	19177153	4.57e-05	0.207299	0.423	0.763	0.854	0.95245	NA	0.207299	0.413	0.604	0.216	A	G	0.1025
rs5498	ICAM-1	ESRD	ESRD (non-DN)	India	469 A/G	19	10395683	0.427087	1	Ranganath 2009	19497039	0.0001	0.877532	0.852	0.737	0.391844	0.71	0.559369	0.877532	0.183	0.544	0.713	G	A	0.4266
rs10934751	ALDH1L1	ESRD in T1D	ESRD in T1DM	Caucasian T1D		3	125868513	0.476959	1	Craig 2009	19929986	0.0043	0.728978	0.251	0.983	0.897004	0.865	NA	0.728978	0.604	0.982	0.763	G	A	0.4749
rs7607342	ASB3	ESRD in T1D	ESRD in T1DM	Caucasian T1D		2	53027798	0.477353	1	Craig 2009	19929986	0.0013	0.175587	0.605269	0.407004	0.88098	0.671	NA	0.175587	0.89	0.253	0.834	T	C	0.4717
rs181390	BID	ESRD in T1D	ESRD in T1DM	Caucasian T1D		22	18222263	0.681223	1	Craig 2009	19929986	0.0002	0.130339	0.274096	0.963	0.0197	0.129	NA	0.130339	0.887	0.943	0.655	G	A	NA
rs17407149	ChGn	ESRD in T1D	ESRD in T1DM	Caucasian T1D		8	19274848	0.41862	1	Craig 2009	19929986	0.026	0.918491	0.334	0.0998	0.864964	0.108131	NA	0.918491	0.591	0.834	0.121	G	A	0.4182
rs3802329	ChGn	ESRD in T1D	ESRD in T1DM	Caucasian T1D		8	19266727	0.378348	1	Craig 2009	19929986	0.045	0.0948452	0.326	0.037	0.724561	0.010918	NA	0.0948452	0.935	0.496	0.378	A	C	0.3866
rs11151964	CNDP1	ESRD in T1D	ESRD in T1DM	Caucasian T1D		18	72201918	0.120028	1	Craig 2009	19929986	0.0018	0.161396	0.29	0.268	0.354	0.342785	NA	0.161396	0.621	0.0732	0.864	A	G	0.1251
rs17817077	CNDP1	ESRD in T1D	ESRD in T1DM	Caucasian T1D		18	72209543	0.39425	1	Craig 2009	19929986	0.0098	0.330534	0.197	0.353	0.266	0.248945	NA	0.330534	0.822	0.0167	0.962	A	G	0.4011
rs7565608	COPS8	ESRD in T1D	ESRD in T1DM	Caucasian T1D		2	237760828	0.283379	1	Craig 2009	19929986	0.017	0.927135	0.371	0.805768	0.925	0.576099	NA	0.927135	0.524	0.133	0.159	T	C	0.2818
rs6462777	ELMO1	ESRD in T1D	ESRD in T1DM	Caucasian T1D		NA	37609045	0.503791	1	Craig 2009	19929986	0.0076	0.419861	0.476	0.858	0.4	0.676	0.322724	0.419861	0.801	0.839	0.919	T	C	NA
rs6462776	ELMO1	ESRD in T1D	ESRD in T1DM	Caucasian T1D		NA	37603073	0.465242	1	Craig 2009	19929986	0.025	0.649444	0.854	0.862	0.699	0.962	0.198637	0.649444	0.853	0.931	0.769	C	T	NA
rs2893611	EPHA4	ESRD in T1D	ESRD in T1DM	Caucasian T1D		2	221660614	0.463224	1	Craig 2009	19929986	0.001	0.53026	0.438	0.39	0.552183	0.898241	NA	0.53026	0.705	0.509	0.92	T	C	NA
rs189337	GPC5	ESRD in T1D	ESRD in T1DM	Caucasian T1D		NA	92382900	0.680484	1	Craig 2009	19929986	0.015	0.257755	0.276	0.883	0.133033	0.264	0.6453	0.257755	0.976	0.157	0.0597	T	G	NA
rs342715	GPC5	ESRD in T1D	ESRD in T1DM	Caucasian T1D		NA	92383193	0.738775	1	Craig 2009	19929986	0.0062	0.07202	0.157	0.355	0.059033	0.0426	0.729674	0.07202	0.407	0.114	0.716	A	G	NA
rs2392510	GPR141	ESRD in T1D	ESRD in T1DM	Caucasian T1D		NA	37746569	0.452885	1	Craig 2009	19929986	0.012	0.608737	0.118	0.719	0.874	0.682	0.69292	0.608737	0.455	0.522	0.247	T	C	NA
rs1411765	IRS2	ESRD in T1D	ESRD in T1DM	Caucasian T1D		NA	110259068	0.429155	1	Craig 2009	19929986	0.0001	0.718389	0.136	0.301	0.278985	0.0907	0.0917673	0.718389	0.555	0.266	0.952	G	A	NA
rs2168749	KLRA1	ESRD in T1D	ESRD in T1DM	Caucasian T1D		12	10748314	0.516739	1	Craig 2009	19929986	0.0006	0.37252	0.296	0.696328	0.873	0.72	NA	0.37252	0.136	0.262	0.85	T	C	0.4773
rs9298190	MSC	ESRD in T1D	ESRD in T1DM	Caucasian T1D		8	72844334	0.354667	1	Craig 2009	19929986	1.6e-05	0.34834	0.834	0.128837	0.326606	0.444	0.00388608	0.34834	0.704	0.917	0.76	C	T	0.3493
rs4762495	TMPO	ESRD in T1D	ESRD in T1DM	Caucasian T1D		12	98934105	0.314199	1	Craig 2009	19929986	0.0005	0.523927	0.982	0.168	0.263302	0.373	NA	0.523927	0.116	0.633	0.488	T	C	0.3084
rs2983882	TPBG	ESRD in T1D	ESRD in T1DM	Caucasian T1D		6	83156490	0.498523	1	Craig 2009	19929986	0.015	0.330745	0.102	0.735274	0.00786	0.0514	NA	0.330745	0.00735	0.127	0.38	A	G	0.4911
rs10931943	TRAK2	ESRD in T1D	ESRD in T1DM	Caucasian T1D		2	202242961	0.538106	1	Craig 2009	19929986	0.0032	0.355709	0.336	0.286087	0.0909	0.165	NA	0.355709	0.5	0.599	0.0741	A	G	0.4559
rs1749824	ZMIZ1	ESRD in T1D	ESRD in T1DM	Caucasian T1D		10	80923862	0.429846	0.994	Craig 2009	19929986	8.1e-05	0.0789901	0.297	0.00952	0.081308	0.00975	0.0646091	0.0789901	0.753	0.587	0.433	A	C	0.4205
rs2720709	PVT1	ESRD in T2D	ESRD in T2DM	India		8	129058356	0.290469	1	Hanson 2007	17395743	2.1e-05	0.510968	0.395	0.724	0.898	0.456	0.326647	0.510968	0.839	0.809	0.477	A	G	0.287
rs1499368	PVT1	ESRD in T2D	ESRD in T2DM	India		8	129094589	0.0777373	1	Hanson 2007	17395743	0.0013	0.365603	0.174	0.569	0.821	0.99	NA	0.365603	0.595	0.736	0.694	T	C	0.08197
rs699	AGT	ESRD	ESRD vs HC	Poland	M235T	1	230845794	0.397893	1	Buraczynska 2006	16384824	0.02	0.372063	0.715	0.621458	0.529	0.485127	0.402521	0.372063	0.104	0.317	0.41	G	A	NA
rs5186	AGTR1(Angiotensin type 1 receptor)	ESRD	ESRD vs HC and progression	Poland	A1166C	3	148459988	0.308685	1	Buraczynska 2006	16384824	p<0.0001	0.0268989	0.231	0.0859	0.0299	0.026014	0.934947	0.0268989	0.282	0.343	0.00258	C	A	0.3188
rs333	CCR5	GS	Graft survival		CCR5d32	NA	NA	NA	NA	Fischereder 2001	11403814	0.033	NA	NA	NA	NA	NA	NA	NA	NA	NA	NA	NA	NA	NA
rs3025039	VEGF	Survival	kidney allograft survival	Caucasians	936 C/T	6	43752536	0.143651	0.9	Gunesacar 2007	17584582	0.017	0.95	0.95	0.832	0.835	0.996	0.529318	0.367546	0.339	0.742	0.242	T	C	0.1127
rs2230199	C3	GS	Late graft outcome	UK		19	6718387	0.183109	0.768	Brown 2006	16687714	0.05 *complex interaction	0.67775	0.67775	0.538	0.652	0.611	0.694822	0.808813	0.741	0.449	0.421	C	G	0.1379
rs10735810	VDR (FokI)	Survival	Long-term graft function	Caucasians	T allele	NA	NA	NA	NA	Lavin 2007	17994444	p<0.001	NA	NA	NA	NA	NA	NA	NA	NA	NA	NA	NA	NA	NA
rs1045642	ABCB1	Graft failure	Lower GS in Donor	Caucasian	C3435T	7	87138645	0.45254	1	Moore 2012	23064017	0.003	0.609	0.2	0.609	0.899	0.471	0.0251098	0.360346	0.109	0.337	0.0343	G	A	0.4599
rs60910145	APOL1	Time to graft failure	Lower survival	US		NA	NA	NA	NA	Reeves-Daniel 2011	21486385	0.008	NA	NA	NA	NA	NA	NA	NA	NA	NA	NA	NA	NA	NA
rs73885319	APOL1	Time to graft failure	Lower survival	US		NA	NA	NA	NA	Reeves-Daniel 2011	21486385	0.008	NA	NA	NA	NA	NA	NA	NA	NA	NA	NA	NA	NA	NA
rs3093662	TNFa	DGF	DGF	US		NA	NA	NA	NA	Israni 2008	18640487	0.01	NA	NA	NA	NA	NA	NA	NA	NA	NA	NA	NA	NA	NA
rs12964208	CNDP1	ESRD in T1D	Not replicated	Caucasian T1D		18	72210190	0.48203	1	Craig 2009	19929986	0.0018	0.359893	0.979	0.148	0.796	0.426099	NA	0.359893	0.581	0.18	0.164	A	G	0.4877
rs10932037	ICOS	Survival DGF	Survival	Europe		2	204825346	0.102206	1	Haimila 2009	19202444	0.026	0.117	0.117	0.231	0.58	0.145103	NA	0.471836	0.887	0.00232	0.135	T	C	0.1039
rs1024611	MCP-1 (CCL2)	Survival	Survival	European	-2518G/G	17	32579788	0.276536	1	Kruger 2002	12239249	0.0052	0.676	0.676	0.616	0.809	0.9	0.804509	0.676985	0.278	0.493	0.39	G	A	0.2766
rs12695897	AGTR1	T2D ESRD	T2D ESRD	African American	149927874	3	NA	NA	NA	Palmer 2014	24551085	0.00046	NA	NA	NA	NA	NA	NA	NA	NA	NA	NA			NA
rs713753	APOL1	T2D ESRD	T2D ESRD	African American	34988480	22	36658534	0.600433	1	Palmer 2014	24551085	0.0032	0.172341	0.0935	0.826	0.774	0.524118	0.325875	0.172341	0.307	0.674	0.995	T	C	NA
rs136161	APOL1	T2D ESRD	T2D ESRD	African American	34987378	22	36657432	0.601605	0.991	Palmer 2014	24551085	0.00076	0.203703	0.0857	0.792	0.859	0.521319	0.295475	0.203703	0.285	0.632	0.962	C	G	NA
rs767855	APOL1	T2D ESRD	T2D ESRD	African American	35002241	22	36672295	0.670307	0.971	Palmer 2014	24551085	0.005	0.160403	0.354	0.274	0.765	0.653567	0.310899	0.160403	0.879	0.726	0.241	C	T	NA
rs3729621	CHN2	T2D ESRD	T2D ESRD	African American	29487958	7	29521433	0.0490259	0.992	Palmer 2014	24551085	0.00019	0.946032	0.897	0.68	0.597	0.820512	0.438515	0.946032	0.356	0.965	0.482	G	A	NA
rs3793313	CHN2	T2D ESRD	T2D ESRD	African American	29272298	7	29305773	0.0275577	0.927	Palmer 2014	24551085	0.00023	0.199217	0.593	0.216	0.94	0.797682	0.464579	0.199217	0.889	0.771	0.0141	T	C	NA
rs2057737	CHN2	T2D ESRD	T2D ESRD	African American	29385620	7	NA	NA	NA	Palmer 2014	24551085	0.0002	NA	NA	NA	NA	NA	NA	NA	NA	NA	NA			NA
rs6566815	CNDP1	T2D ESRD	T2D ESRD	African American	70406087	18	72255107	0.324931	1	Palmer 2014	24551085	0.00017	0.848716	0.953	0.449	0.133	0.467802	0.729526	0.848716	0.93	0.502	0.316	G	T	NA
rs4892249	CNDP1	T2D ESRD	T2D ESRD	African American	70404575	18	72253595	0.675328	0.996	Palmer 2014	24551085	0.00095	0.773824	0.969	0.394	0.0936	0.386114	0.671724	0.773824	0.913	0.453	0.235	G	A	NA
rs2413035	LIMK2	T2D ESRD	T2D ESRD	African American	29930460	22	31600460	0.703653	1	Palmer 2014	24551085	0.0012	0.470209	0.391	0.227	0.636	0.651	0.550776	0.470209	0.424	0.801	0.604	C	T	NA
rs737888	LIMK2	T2D ESRD	T2D ESRD	African American	29941549	22	31611549	0.703465	0.998	Palmer 2014	24551085	0.00099	0.509891	0.382	0.241	0.645	0.664	0.491819	0.509891	0.415	0.745	0.594	G	A	NA
rs2078803	LIMK2	T2D ESRD	T2D ESRD	African American	29982852	22	31652852	0.705851	0.993	Palmer 2014	24551085	0.00099	0.437154	0.352	0.387	0.645	0.813	0.650461	0.437154	0.385	0.784	0.568	A	G	NA
rs4141404	LIMK2	T2D ESRD	T2D ESRD	African American	30005185	22	31675185	0.704067	1	Palmer 2014	24551085	0.00099	0.523834	0.361	0.227	0.599	0.64	0.522012	0.523834	0.351	0.801	0.595	C	A	NA
rs5753521	LIMK2	T2D ESRD	T2D ESRD	African American	29968027	22	31638027	0.703691	0.999	Palmer 2014	24551085	0.00099	0.507896	0.353	0.227	0.638	0.644	0.546501	0.507896	0.394	0.801	0.573	C	T	NA
rs2283879	LIMK2	T2D ESRD	T2D ESRD	African American	29968448	22	31638448	0.703695	0.999	Palmer 2014	24551085	0.00099	0.509265	0.352	0.227	0.637	0.644	0.546249	0.509265	0.392	0.801	0.571	A	G	NA
rs2106294	LIMK2	T2D ESRD	T2D ESRD	African American	29975759	22	31645759	0.703695	1	Palmer 2014	24551085	0.00099	0.511497	0.348	0.227	0.637	0.643	0.546068	0.511497	0.389	0.801	0.566	T	C	NA
rs2073857	LIMK2	T2D ESRD	T2D ESRD	African American	29988281	22	31658281	0.703707	1	Palmer 2014	24551085	0.00099	0.514418	0.345	0.227	0.635	0.642	0.545175	0.514418	0.386	0.801	0.563	G	A	NA
rs2040533	LIMK2	T2D ESRD	T2D ESRD	African American	30009110	22	31679110	0.703679	0.999	Palmer 2014	24551085	0.00099	0.510359	0.339	0.226	0.635	0.64	0.544797	0.510359	0.388	0.802	0.562	C	G	NA
rs1858821	LIMK2	T2D ESRD	T2D ESRD	African American	30006454	22	31676454	0.703834	1	Palmer 2014	24551085	0.00099	0.503751	0.337	0.227	0.628	0.637	0.53704	0.503751	0.386	0.801	0.563	C	T	NA
rs5753543	LIMK2	T2D ESRD	T2D ESRD	African American	30015458	22	31685458	0.703618	0.999	Palmer 2014	24551085	0.0012	0.499004	0.333	0.22	0.639	0.635	0.574354	0.499004	0.386	0.81	0.566	A	G	NA
rs4820043	LIMK2	T2D ESRD	T2D ESRD	African American	29977094	22	31647094	0.705288	0.995	Palmer 2014	24551085	0.00099	0.528039	0.342	0.221	0.656	0.643	0.59221	0.528039	0.358	0.794	0.561	G	A	NA
rs737684	LIMK2	T2D ESRD	T2D ESRD	African American	29989827	22	31659827	0.701169	0.994	Palmer 2014	24551085	0.00099	0.533719	0.395	0.254	0.612	0.687	0.592753	0.533719	0.364	0.747	0.511	G	C	NA
rs5750250	MYH9	T2D ESRD	T2D ESRD	African American	35038429	22	36708483	0.963641	0.983	Palmer 2014	24551085	2.9e-07	0.335496	0.237	0.361	0.0745	0.211843	0.893701	0.335496	0.324	0.0508	0.528	A	G	NA
rs16996648	MYH9	T2D ESRD	T2D ESRD	African American	35022698	22	36692752	0.0123384	0.937	Palmer 2014	24551085	0.00028	0.707875	0.542	0.378	NA	NA	0.354619	0.707875	0.395	0.51	0.416	C	T	NA
rs6000229	MYH9	T2D ESRD	T2D ESRD	African American	35016105	22	36686159	0.0143955	0.888	Palmer 2014	24551085	2.3e-05	0.620704	0.578	0.463	0.432	0.629262	0.523479	0.620704	0.468	0.614	0.606	C	T	NA
rs5750248	MYH9	T2D ESRD	T2D ESRD	African American	35032838	22	36702892	0.963277	0.981	Palmer 2014	24551085	7.7e-06	0.351801	0.224	0.396	0.0731	0.241885	0.84051	0.351801	0.272	0.0394	0.51	C	T	NA
rs2071730	MYH9	T2D ESRD	T2D ESRD	African American	35019972	22	36690026	0.888303	0.986	Palmer 2014	24551085	0.00087	0.824842	0.409	0.296	0.784	0.374109	0.334238	0.824842	0.974	0.322	0.902	C	G	NA
rs1557529	MYH9	T2D ESRD	T2D ESRD	African American	35035475	22	36705529	0.975726	0.94	Palmer 2014	24551085	4.1e-05	0.465935	0.446	0.972	0.248	0.719189	0.409652	0.465935	0.014	0.0201	0.496	G	A	NA
rs2239784	MYH9	T2D ESRD	T2D ESRD	African American	35044581	22	36714635	0.0904391	1	Palmer 2014	24551085	0.00049	0.561889	0.342	0.2	0.953	0.371785	0.376217	0.561889	0.786	0.0504	0.585	T	C	NA
rs2157256	MYH9	T2D ESRD	T2D ESRD	African American	35037607	22	36707661	0.683698	0.999	Palmer 2014	24551085	0.00085	0.251731	0.968	0.892	0.137	0.28992	0.707435	0.251731	0.0625	0.548	0.859	G	A	NA
rs7769051	RPS12	T2D ESRD	T2D ESRD	African American	133188489	6	133146796	0.118594	0.994	Palmer 2014	24551085	0.00063	0.820227	0.433	0.330369	0.494	0.547	0.679159	0.820227	0.348	0.0772	0.631	A	C	NA
rs9493454	RPS12	T2D ESRD	T2D ESRD	African American	133186322	6	133144629	0.119081	0.995	Palmer 2014	24551085	0.00055	0.8577	0.361	0.337442	0.51	0.589	0.705683	0.8577	0.309	0.0765	0.657	C	A	NA
rs5749286	SFI1	T2D ESRD	T2D ESRD	African American	30230359	22	31900359	0.287113	0.997	Palmer 2014	24551085	0.0016	0.705604	0.408	0.319	0.633	0.858	0.72707	0.705604	0.185	0.658	0.92	A	C	NA
rs1800795	IL6	ESRD	ESRD	India	-174 G/C	7	22766645	0.572255	0.986	Ranganath 2009	19497039	0.0001	0.62779	0.909	0.528	0.02	0.123	0.0895215	0.62779	0.229	0.08	0.98	G	C	0.4226
rs1005570	MYH9	ESRD	ESRD	Mixed		22	36715274	0.909118	1	Kao 2008	18794854	2.56e-13	0.122353	0.066	0.0832	0.939	0.440288	NA	0.122353	0.283	0.11	0.0468	G	A	0.0855
rs3752462	MYH9	ESRD	ESRD	Mixed		22	36710183	0.683387	0.999	Kao 2008	18794854	5.19e-11	0.25076	0.966	0.841	0.151	0.304225	NA	0.25076	0.0671	0.556	0.874	C	T	0.3218
rs7078	MYH9	ESRD	ESRD	Mixed		22	36677914	0.298858	0.872	Kao 2008	18794854	3.41e-07	0.192843	0.597	0.303	0.848	0.86804	NA	0.192843	0.623	0.982	0.722	G	A	0.2601
rs5756129	MYH9	ESRD	ESRD	Mixed		22	36684092	0.231735	1	Kao 2008	18794854	7.92e-06	0.627538	0.754	0.375	0.0457	0.243924	NA	0.627538	0.0152	0.174	0.876	C	T	0.234
rs5756130	MYH9	ESRD	ESRD	Mixed		22	36684331	0.0392112	0.91	Kao 2008	18794854	0.0012	0.265278	0.884	0.437	0.228	0.552564	NA	0.265278	0.1	0.133	0.957	T	C	0.03126
rs735853	MYH9	ESRD	ESRD	Mixed		22	36679215	0.477293	0.899	Kao 2008	18794854	9.05e-05	0.358528	0.345	0.478	0.417	0.835306	0.0942255	0.358528	0.52	0.926	0.0736	G	C	0.4795
rs16996674	MYH9	ESRD	ESRD	Mixed		22	36726652	5.56321e-05	0.465	Kao 2008	18794854	1.49e-09	0.261979	NA	NA	NA	NA	0.853906	0.261979	0.315	0.446	NA	NA	NA	NA
rs16996677	MYH9	ESRD	ESRD	Mixed		22	36727283	7.52757e-05	0.448	Kao 2008	18794854	1.61e-10	0.229785	NA	NA	NA	NA	0.394804	0.229785	0.315	0.154	NA	NA	NA	NA
rs1800629	TNFa	ESRD	ESRD	India	-308 G/A	NA	NA	NA	NA	Ranganath 2009	19497039	0.001	NA	NA	NA	NA	NA	NA	NA	NA	NA	NA	NA	NA	NA
rs361525	TNFa	ESRD	ESRD	India	-238 G/A	NA	NA	NA	NA	Ranganath 2009	19497039	0.001	NA	NA	NA	NA	NA	NA	NA	NA	NA	NA	NA	NA	NA
rs2648875		ESRD in T2D	ESRD in T2D	India		NA	129072161	0.235392	0.997	Hanson 2007	17395743	1.8e-06	0.286797	0.0464	0.576	0.9	0.28	0.341899	0.286797	0.126	0.209	0.878	A	G	NA
