# Supplementary material for: Long‐ and short‐term outcomes in renal allografts with deceased donors: A large recipient and donor genome‐wide association study
Source: Am J Transplant. 2018 Feb 1;18(6):1370–9. doi: 10.1111/ajt.14594 (PMC6001640; doi:10.1111/ajt.14594)
Supplement: Supplementary file 3 [file AJT-18-1370-s003.xlsx]

## Sheet: Description
Supplementary Table 3
Data on SNPs selected for replication, together with discovery-phase results and replication-phase results.
Yellow cells indicate the discovery-phase test which led to the SNP's inclusion (or an LD proxy of it) in the replication panel.

## Sheet: Legend_headings
Column	Description
PLEX	Sequenom Plex ID. 5 plexes were used in the replication phase
SNP	rsID for each SNP placed on a Plex
A1	Effect allele
A2	Other allele
AF	Allele frequency
X1dfR	Association chi-square statistic for graft survival in recipients in replication study
X1dfD	Association chi-square statistic for graft survival in donors in replication study
X1dfI	Association chi-square statistic for graft survival (donor-recipient interaction) in replication study
X3df	Association chi-square statistic for graft survival (combined donor + recipient + donor-recipient interaction test) in replication study
p_rec	Association P-value for graft survival in recipients in replication study
p_don	Association P-value for graft survival in donors in replication study
p_int	Association P-value for graft survival (donor-recipient interaction) in replication study
p_3df	Association P-value for graft survival (combined donor + recipient + donor-recipient interaction test) in replication study
Xesrf	Association chi-square statistic for End Stage Renal Failure (recipients vs donors) in replication study
P_ESRF	Association P-value for End Stage Renal Failure (recipients vs donors) in replication study
Xich	Association chi-square statistic for intracranial haemorrhage (donor cause-of-death) in replication study
P_ICH	Association P-value for intracranial haemorrhage (donor cause-of-death) in replication study
ARi.p	Association P-value for acute rejection (donor-recipient interaction) in replication study
Xari	Association chi-square statistic for acute rejection (donor-recipient interaction) in replication study
ARr.p	Association P-value for acute rejection in recipients in replication study
Xarr	Association chi-square statistic for acute rejection in recipients in replication study
ARr.b	Association beta value from logistic regression for acute rejection in recipients in replication study
ARr.seb	Standard error of association beta value from logistic regression for acute rejection in recipients in replication study
ARd.p	Association P-value for acute rejection in matched donors in replication study
Xard	Association chi-square statistic for acute rejection in matched donors in replication study
N_rec	Number of recipients successfully genotyped for this SNP
N_don	Number of donors successfully genotyped for this SNP
N_int	Number of donor-recipient pairs successfully genotyped for this SNP
N_ARreccase	Number of recipients successfully genotyped for this SNP in acute rejection cases
N_ARreccontrol	Number of recipients successfully genotyped for this SNP in acute rejection controls
N_ARdoncase	Number of matched donors successfully genotyped for this SNP in acute rejection cases
N_ARdoncontrol	Number of matched donors successfully genotyped for this SNP in acute rejection controls
N_ARintcase	Number of donor-recipient pairs successfully genotyped for this SNP in acute rejection cases
N_ARintcontrol	Number of donor-recipient pairs successfully genotyped for this SNP in acute rejection controls
N_ESRFcase	Number of End Stage Renal Failure cases successfully genotyped for this SNP (=N_rec)
N_ESRFcontrol	Number of End Stage Renal Failure controls successfully genotyped for this SNP (=N_don)
N_ICHcase	Number of intracranial haemorrhage cases successfully genotyped for this SNP
N_ICHcontrol	Number of intracranial haemorrhage controls successfully genotyped for this SNP
r2(EUR)-LDLink	If the replicaton SNP is a proxy SNP, then gives the LD (r2 in 1000Genomes_Phase3-EUR) with the discovery-hit-list
DiscoverySNP	rsID of the SNP on the discovery-hit-list to which this replication SNP refers (either directly or via LD proxy)
CHR	Chromosome of the discovery-hit-list SNP
Position	Position (GRCh37) of the discovery-hit-list SNP
DiscoveryAF	Effect allele frequency of the discovery-hit-list SNP in the discovery dataset
DiscoveryTest	Association test which led to this SNP being on the discovery-hit-list
DiscoveryP	P-value for the association test which led to this SNP being on the discovery-hit-list
ReplicationP	P-value for the equivalent association test performed in the replication phase

## Sheet: Data
PLEX	SNP	A1	A2	AF	X1dfR	X1dfD	X1dfI	X3df	p_rec	p_don	p_int	p_3df	Xesrf	P_ESRF	Xich	P_ICH	ARi.p	Xari	ARr.p	Xarr	ARr.b	ARr.seb	ARd.p	Xard	N_rec	N_don	N_int	N_ARreccase	N_ARreccontrol	N_ARdoncase	N_ARdoncontrol	N_ARintcase	N_ARintcontrol	N_ESRFcase	N_ESRFcontrol	N_ICHcase	N_ICHcontrol	r2(EUR)-LDLink	DiscoverySNP	CHR	Position	DiscoveryAF	DiscoveryTest	DiscoveryP	ReplicationP
W35624	rs10733030	A	G	0.937094	0.369019	0.198688	0.601294	1.0313	0.54354	0.655782	0.438085	0.793678	5.99154	0.0143747	1.57944	0.208842	0.433815	0.612589	0.967282	0.00168246	-0.00308458	0.0751886	0.950488	0.00385564	5855	5025	5809	575	2565	547	2297	575	2565	5855	5025	2405	8475	1	rs10458383	1	22082794	0.752919	AR_Donor	1.55e-06	0.950488
W35622	rs2315931	C	T	0.934632	0.213143	0.2093	0.689882	1.26643	0.644315	0.647317	0.406205	0.73712	4.88902	0.027028	1.16025	0.281414	0.488784	0.479201	0.978245	0.000743576	-0.00207094	0.0759376	0.933286	0.00700752	5847	4999	5766	568	2551	539	2288	568	2551	5847	4999	2394	8452	1	rs10458383	1	22082794	0.752919	AR_Donor	1.55e-06	0.933286
W35623	rs150066260	C	T	0.048818	0.35489	0.646686	0.885989	1.5298	0.551358	0.4213	0.346566	0.67541	0.798526	0.371534	0.0380682	0.845306	0.501419	0.451932	0.71101	0.13727	-0.0828821	0.225687	0.516814	0.420247	5834	4997	5754	567	2545	539	2278	567	2545	5834	4997	2393	8438		rs150066260	1	114446488	0.0200127	AR_Donor	9.31e-06	0.516814
W35623	rs4027920	-	AA	0.482293	0.0992382	0.245094	0.497264	0.752731	0.752746	0.620551	0.480705	0.860737	1.94175	0.163478	0.476248	0.490127	0.530801	0.392858	0.611542	0.257935	0.0380463	0.0747936	0.622587	0.242249	5782	4959	5660	560	2509	533	2245	560	2509	5782	4959	2370	8371		rs4027920	2	8651355	0.659779	AR_Donor	7.35e-06	0.622587
W35622	rs115601509	A	G	0.0510324	0.0302798	2.28879	0.172217	2.73468	0.861857	0.130312	0.678149	0.434366	2.33704	0.126329	2.10249	0.14706	0.359492	0.839666	0.785938	0.0737607	0.0557052	0.204044	0.508672	0.436797	5801	4957	5673	548	2525	521	2265	548	2525	5801	4957	2379	8379		rs115601509	2	32086596	0.0240743	AR_Donor	9.07e-06	0.508672
W35623	rs61706081	C	G	0.968753	0.481141	4.09155	0.0084574	4.53706	0.487906	0.0430981	0.926727	0.209009	0.106444	0.744229	0.0966613	0.755874	0.411241	0.67521	0.160932	1.96545	0.123816	0.0891344	0.326708	0.961902	5825	4997	5745	567	2539	539	2273	567	2539	5825	4997	2392	8430		rs61706081	3	153190630	0.18471	AR_Donor	1.01e-06	0.326708
W35623	rs28798400	A	T	0.99846	0.000618588	0.54551	0.102281	0.785247	0.980158	0.460158	0.74911	0.852992	0.0115195	0.914528	1.30469	0.253358	0.418164	0.655469	0.958991	0.00264398	0.00914988	0.178098	0.283346	1.15097	5833	4999	5756	567	2546	539	2278	567	2546	5833	4999	2394	8438		rs28798400	4	32403145	0.0401073	AR_Donor	4.28e-06	0.283346
W35621	rs17007149	A	G	0.254771	3.15153	3.83275	0.0754823	7.55724	0.0758559	0.0502604	0.783516	0.0561058	2.27048	0.131859	2.64281	0.10402	0.0857338	2.95271	0.264812	1.24343	-0.108539	0.0982012	0.0174711	5.64842	5826	5011	5764	567	2554	539	2285	567	2554	5826	5011	2405	8432		rs17007149	4	84598254	0.150453	AR_Donor	8.23e-06	0.0174711
W35621	rs6881205	A	G	0.84598	0.672336	0.283633	0.272348	1.31258	0.412238	0.59433	0.601761	0.726147	0.459576	0.497822	0.104147	0.746909	0.317847	0.997786	0.695085	0.153636	-0.0262808	0.0670028	0.206129	1.59841	5810	4990	5724	563	2531	535	2265	563	2531	5810	4990	2396	8404		rs6881205	5	165874076	0.587517	AR_Donor	7.35e-06	0.206129
W35621	rs7974355	A	G	0.319978	0.31687	0.534102	0.356658	1.19577	0.573495	0.464888	0.550368	0.75402	3.36152	0.0667364	3.90219	0.0482233	0.844459	0.0384917	0.644195	0.213298	-0.0393128	0.0853652	0.913508	0.0117973	5819	4998	5743	563	2541	535	2275	563	2541	5819	4998	2393	8424		rs7974355	12	68274112	0.849689	AR_Donor	4.11e-06	0.913508
W35622	rs11859572	A	G	0.78433	0.214022	0.240047	0.00146072	0.334955	0.643633	0.624172	0.969513	0.953326	1.77503	0.18276	4.88391	0.0271081	0.491495	0.473251	0.768652	0.0865173	0.0193241	0.0657082	0.528891	0.396521	5859	5010	5793	568	2568	539	2301	568	2568	5859	5010	2399	8470		rs11859572	16	62426103	0.465488	AR_Donor	9.98e-06	0.528891
W35621	rs1233849	C	T	0.724971	4.46821	0.446065	0.0128506	4.56135	0.0345312	0.50421	0.909745	0.206883	1.6467e-05	0.996762	0.68765	0.406965	0.091347	2.85047	0.976223	0.000888338	-0.00196334	0.0658737	0.255363	1.29372	5822	5009	5759	565	2550	537	2280	565	2550	5822	5009	2404	8427		rs1233849	17	12567635	0.477231	AR_Donor	1.02e-06	0.255363
W35620	rs29172	C	T	0.977369	0.0244152	0.278367	1.49488	1.90663	0.875833	0.597774	0.22146	0.59201	1.66323	0.197167	0.358972	0.549078	0.248401	1.33227	0.897927	0.0164557	-0.0118714	0.092461	0.444313	0.585118	5843	4982	5744	565	2539	536	2274	565	2539	5843	4982	2380	8445		rs29172	18	9973662	0.130805	AR_Donor	1.85e-06	0.444313
W35621	rs17690515	C	T	0.995749	0.0206268	0.125666	0.316889	0.327026	0.8858	0.722969	0.573483	0.954868	0.809542	0.368256	0.00521669	0.942422	0.443384	0.587509	0.467206	0.528576	0.122002	0.169812	0.616567	0.250723	5821	5000	5746	564	2544	536	2274	564	2544	5821	5000	2404	8417		rs17690515	18	38712953	0.0249277	AR_Donor	1.27e-06	0.616567
W35624	rs117318547	A	C	0.99964	0.00194459	4.27928	0	3.87871	0.964827	0.0385798	1	0.274863	1.53777	0.21495	1.52149	0.217394	NA	0	0.920552	0.00994785	-0.0361581	0.361318	0.419399	0.651997	5859	5026	5816	575	2570	547	2300	575	2570	5859	5026	2406	8479	0.68	rs117388185	20	59259004	0.013704	AR_Donor	2.13e-06	0.419399
W35622	rs118001141	A	G	0.999008	0.141247	2.68876	0.269393	2.87608	0.707044	0.101059	0.603739	0.411128	1.01465	0.313792	0.280085	0.596646	0.930244	0.00766285	0.545984	0.364561	0.153516	0.258653	0.0529238	3.74632	5863	5015	5804	570	2570	541	2301	570	2570	5863	5015	2402	8476	0.946	rs117388185	20	59259004	0.013704	AR_Donor	2.13e-06	0.0529238
W35620	rs2789718	C	T	0.27039	0.204667	0.00489729	0.00328144	0.0748408	0.65098	0.944209	0.954319	0.994675	0.0013684	0.970491	0.277309	0.59847	0.368044	0.810257	0.514313	0.425283	-0.0615336	0.094815	0.996591	1.8258e-05	5836	4981	5737	564	2539	535	2272	564	2539	5836	4981	2380	8437		rs2789718	1	216886001	0.143882	AR_Int	6.13e-07	0.368044
W35624	rs72793611	C	T	0.329758	0.0822649	0.38165	0.0774113	0.385901	0.774251	0.536722	0.780837	0.943139	0.00103881	0.974288	0.625627	0.428964	0.921099	0.0098109	0.935785	0.00649132	0.00696159	0.0863687	0.613617	0.254941	5853	5017	5799	574	2562	546	2293	574	2562	5853	5017	2403	8467		rs72793611	2	53857526	0.195944	AR_Int	5.82e-07	0.921099
W35620	rs16822842	A	G	0.993754	1.00261	0.0712899	0.12356	1.12798	0.316681	0.789468	0.725205	0.770325	0.0687319	0.793192	0.000934204	0.975617	0.1941	1.68622	0.754771	0.0975651	-0.0382091	0.121956	0.7573	0.0954982	5848	4988	5757	565	2548	536	2281	565	2548	5848	4988	2383	8453		rs16822842	2	144403290	0.0784959	AR_Int	9.44e-06	0.1941
W35620	rs2132631	A	G	0.531457	0.144064	0.0189994	1.3111	1.36039	0.704273	0.890368	0.252195	0.714844	0.660223	0.416481	0.85968	0.353828	0.600845	0.273724	0.225499	1.46903	-0.0868284	0.0719152	0.861896	0.0302625	5841	4988	5749	565	2543	536	2276	565	2543	5841	4988	2384	8445		rs2132631	4	16653326	0.288598	AR_Int	1.35e-06	0.600845
W35623	rs17049451	C	T	0.996739	0.284699	1.96261	0.0423358	2.70501	0.593638	0.161234	0.836981	0.439377	0.978858	0.322481	0.0221596	0.881663	0.118517	2.43681	0.74767	0.103499	0.0486547	0.151971	0.984062	0.000399092	5831	4998	5753	567	2544	539	2277	567	2544	5831	4998	2393	8436		rs17049451	4	138161751	0.0416922	AR_Int	2.68e-06	0.118517
W35622	rs11969052	C	T	0.997115	1.6717	2.58273	0.0132041	4.68582	0.196031	0.108035	0.908517	0.196303	0.0837345	0.772299	3.13129	0.0768028	0.0924406	2.83135	0.701178	0.14725	0.0667604	0.175229	0.460508	0.544659	5860	5014	5799	568	2570	539	2302	568	2570	5860	5014	2401	8473	0.8	rs6941313	6	5780586	0.0284013	AR_Int	4.22e-07	0.0924406
W35621	rs11765308	A	G	0.80691	0.0212392	0.101398	0.138821	0.199974	0.884129	0.750159	0.709456	0.977594	0.0245694	0.875445	0.544138	0.460723	0.898331	0.0163253	0.453557	0.561748	0.0502165	0.0670576	0.905671	0.0140423	5810	4998	5734	562	2546	535	2278	562	2546	5810	4998	2400	8408		rs11765308	7	129199487	0.463371	AR_Int	9.5e-06	0.898331
W35620	rs139913081	C	T	0.054947	0.353389	0.630298	2.48144	3.37071	0.552201	0.427246	0.115197	0.337921	0.089793	0.76444	1.03582	0.308795	0.323439	0.97499	0.299842	1.0749	-0.220215	0.217431	0.482516	0.493172	5848	4985	5753	565	2546	536	2279	565	2546	5848	4985	2381	8452	0.946	rs115346989	8	12569009	0.0217133	AR_Int	4.61e-06	0.323439
W35623	rs7839539	A	G	0.895933	0.282706	0.505951	0.00177167	1.12049	0.594933	0.476897	0.966426	0.77213	0.150603	0.69796	2.66915	0.10231	0.121249	2.40111	0.228872	1.44786	-0.0909095	0.0752791	0.842174	0.0396464	5687	4871	5473	543	2414	516	2167	543	2414	5687	4871	2339	8219	0.995	rs7005170	8	135786486	0.696583	AR_Int	4.09e-06	0.121249
W35622	rs78078840	-	A	0.227572	0.347297	0.423138	0.398431	1.19334	0.555647	0.515375	0.527901	0.754603	0.493264	0.482475	0.751498	0.386002	0.914545	0.011515	0.518618	0.41664	-0.0669384	0.10426	0.30947	1.03293	5822	4970	5708	557	2529	529	2264	557	2529	5822	4970	2379	8413		rs78078840	9	108869141	0.116551	AR_Int	8.58e-06	0.914545
W35620	rs112130460	C	T	0.0696117	2.86197	4.02441	2.34118	9.20507	0.0906961	0.0448464	0.125994	0.0266851	0.949631	0.329813	1.124	0.28906	0.632748	0.228353	0.520373	0.413155	0.11238	0.173078	0.970271	0.00138894	5841	4985	5747	565	2543	536	2277	565	2543	5841	4985	2380	8446		rs112130460	12	61893127	0.044739	AR_Int	5.19e-06	0.632748
W35621	rs10777430	C	T	0.641313	0.0106479	0.0547802	0.108297	0.118647	0.917813	0.814945	0.742092	0.989509	0.242922	0.622103	3.95109	0.0468411	0.716534	0.131837	0.175905	1.83189	0.0908065	0.0669967	0.232985	1.42255	5827	5009	5763	566	2555	538	2286	566	2555	5827	5009	2402	8434		rs10777430	12	93051713	0.619497	AR_Int	3.22e-06	0.716534
W35624	rs34188913	C	T	0.41195	0.0900619	0.0114868	2.4199	2.54525	0.764099	0.914649	0.119802	0.467169	1.56895	0.210359	1.35983	0.243566	0.616243	0.251184	0.0105344	6.54222	-0.200367	0.0794214	0.846172	0.0376379	5853	5023	5807	573	2567	545	2298	573	2567	5853	5023	2407	8469	0.994	rs4765062	12	124606601	0.225751	AR_Int	9.62e-06	0.616243
W35622	rs4765285	G	T	0.411415	0.022696	0.000342265	2.78416	2.82769	0.88025	0.98524	0.0952008	0.418961	2.29814	0.129529	1.76516	0.183982	0.456685	0.554007	0.0138154	6.06159	-0.19353	0.0796458	0.863053	0.0297524	5857	5008	5790	569	2564	540	2296	569	2564	5857	5008	2398	8467	0.994	rs4765062	12	124606601	0.225751	AR_Int	9.62e-06	0.456685
W35623	rs784822	C	T	0.809528	0.468538	2.46501	0.459018	2.89446	0.49366	0.116407	0.498084	0.408185	0.24908	0.617724	2.70462	0.100058	0.96561	0.00185893	0.80881	0.0585454	-0.0161142	0.066585	0.0677914	3.3357	5818	4989	5728	565	2540	538	2274	565	2540	5818	4989	2388	8419		rs784822	14	48461778	0.416726	AR_Int	8.61e-06	0.96561
W35624	rs143063613	C	G	0.030912	0.327934	0.0564883	0.763122	1.12579	0.566878	0.812135	0.382353	0.770852	1.29017	0.256017	0.581746	0.445629	0.336818	0.922504	0.336787	0.922623	-0.275869	0.29575	0.225778	1.46726	5856	5026	5813	575	2567	547	2297	575	2567	5856	5026	2406	8476	0.9221	rs147233716	18	24257564	0.0112457	AR_Int	1.71e-06	0.336818
W35622	rs10482934	C	T	0.0671716	1.77971	0.142628	0.0319345	1.71734	0.182185	0.705682	0.858172	0.633086	0.0237321	0.877568	2.41547	0.120142	0.543434	0.369212	0.806639	0.0599097	0.0440771	0.179321	0.167117	1.90861	5739	4969	5632	552	2495	523	2238	552	2495	5739	4969	2379	8329		rs10482934	21	24514388	0.0339623	AR_Int	3.11e-06	0.543434
W35621	rs2522284	C	T	0.978746	0.00157484	1.77577	0.687758	2.31078	0.968345	0.18267	0.406928	0.51046	0.0594725	0.807332	4.92941	0.0264033	0.873467	0.0253628	0.920977	0.00984126	0.00959952	0.0968405	0.870645	0.0265166	5830	5013	5772	567	2556	539	2286	567	2556	5830	5013	2405	8438		rs2522284	22	17939816	0.846839	AR_Int	6.81e-06	0.873467
W35620	rs143508881	C	GC	0.0207296	0.00728782	5.251	1.1122	5.91301	0.931968	0.0219342	0.291605	0.11592	0.0534172	0.81722	2.00049	0.157248	0.439518	0.597542	0.246006	1.34584	0.377968	0.316055	0.152895	2.04313	5845	4981	5747	563	2546	534	2279	563	2546	5845	4981	2378	8448		rs143508881	1	56071592	0.0111706	AR_Recip	3.61e-06	0.246006
W35621	rs146878469	C	T	0.0716288	0.0029954	2.29253	0.641048	2.89238	0.956353	0.129998	0.423331	0.408517	0.0186742	0.891305	1.43255	0.231348	0.556557	0.345701	0.056044	3.65075	-0.357423	0.194622	0.644251	0.213225	5832	5012	5773	567	2556	539	2286	567	2556	5832	5012	2405	8439		rs146878469	1	116010276	0.0425143	AR_Recip	4.82e-07	0.056044
W35620	rs79090909	-	T	0.981805	0.0103885	0.493027	0.00423195	0.494265	0.918817	0.48258	0.948131	0.92015	0.893376	0.344564	0.0371002	0.847261	0.337112	0.921382	0.611368	0.258188	-0.0490505	0.096182	0.0424323	4.11788	5843	4982	5746	563	2540	534	2274	563	2540	5843	4982	2380	8445		rs79090909	2	123193174	0.120782	AR_Recip	2.77e-06	0.611368
W35623	rs145907435	C	G	0.996649	0.305869	0.27058	0.248742	0.996577	0.580226	0.602943	0.617962	0.80208	0.233774	0.62874	0.0561166	0.812743	0.0219798	5.24739	0.922862	0.00937579	0.0178092	0.184243	0.357635	0.846181	5819	4988	5731	564	2536	536	2272	564	2536	5819	4988	2387	8420		rs145907435	3	3937948	0.0413053	AR_Recip	8.25e-06	0.922862
W35624	rs7717629	C	T	0.822278	1.27329	0.322179	0.625729	2.05906	0.259151	0.570301	0.428926	0.560239	0.332839	0.563992	0.00524159	0.942284	0.874368	0.0249994	0.241548	1.37153	-0.0789759	0.0673619	0.646746	0.210027	5844	5005	5776	573	2550	545	2282	573	2550	5844	5005	2394	8455	0.865	rs62373408	5	85594244	0.389301	AR_Recip	8.87e-06	0.241548
W35623	rs6883245	C	G	0.620687	0.724134	0.584661	0.0904253	1.49524	0.394791	0.444491	0.763637	0.683369	1.38304	0.239583	0.039894	0.841688	0.599676	0.275485	0.00190303	9.64079	0.197396	0.0635498	0.154772	2.02458	5637	4822	5362	528	2367	503	2133	528	2367	5637	4822	2309	8150	0.939	rs62373408	5	85594244	0.389301	AR_Recip	8.87e-06	0.00190303
W35623	rs2289887	A	G	0.997011	0.000277053	0.218126	0.0090942	0.287558	0.98672	0.640472	0.924026	0.962351	2.47187	0.1159	0.7486	0.38692	0.595065	0.282504	0.0106739	6.51882	0.390862	0.159666	0.707427	0.14086	5833	4996	5752	567	2546	539	2278	567	2546	5833	4996	2393	8436		rs2289887	8	120592482	0.0422903	AR_Recip	5.94e-06	0.0106739
W35623	rs659527	A	G	0.861244	0.00017014	0.486417	3.54623	4.33822	0.989593	0.48553	0.0596809	0.227182	0.286647	0.592377	0.147001	0.701418	0.484688	0.488296	0.333237	0.936277	0.0666037	0.0689783	0.70811	0.140172	5826	4990	5738	566	2538	539	2271	566	2538	5826	4990	2387	8429		rs659527	9	32527324	0.623425	AR_Recip	5.75e-06	0.333237
W35622	rs12236767	A	G	0.22126	0.541673	0.0311948	0.881741	1.43568	0.46174	0.859806	0.347725	0.697193	0.00061187	0.980266	0.829176	0.362511	0.856769	0.0325759	0.64964	0.206354	0.0477194	0.104694	0.0219185	5.25224	5828	4994	5745	561	2545	532	2281	561	2545	5828	4994	2388	8434		rs12236767	9	129122116	0.100513	AR_Recip	8.44e-06	0.64964
W35620	rs12761438	C	T	0.990586	2.48112	0.246751	0.109558	3.11251	0.11522	0.619372	0.740648	0.374601	1.10845	0.29242	2.52563	0.11201	0.465696	0.532169	0.446246	0.580168	-0.11004	0.143106	0.0105887	6.53308	5803	4972	5692	559	2523	530	2262	559	2523	5803	4972	2373	8402		rs12761438	10	68718047	0.0621467	AR_Recip	5.69e-06	0.446246
W35620	rs12358731	A	G	0.880601	0.317062	4.0241	0.139154	3.98824	0.573379	0.0448544	0.709123	0.262737	1.20012	0.273297	2.73029	0.0984615	0.791909	0.0696078	0.943203	0.00507586	0.00500558	0.0702707	0.402271	0.701526	5842	4982	5742	565	2540	536	2277	565	2540	5842	4982	2379	8445		rs12358731	10	114581193	0.329612	AR_Recip	4.64e-06	0.943203
W35621	rs7937550	A	G	0.0224292	2.63154	0.120411	3.44042	6.21829	0.10476	0.728589	0.0636197	0.10146	1.89819	0.168281	2.81645	0.0933023	NA	0	0.0766109	3.13537	-0.583364	0.355146	0.893199	0.018025	5831	5014	5774	566	2557	538	2288	566	2557	5831	5014	2406	8439		rs7937550	11	45528381	0.0121875	AR_Recip	2.11e-06	0.0766109
W35622	rs7301068	C	G	0.996213	0.687049	0.0203441	0.175441	0.93431	0.40717	0.88658	0.675321	0.817141	2.77606	0.0956832	1.86697	0.171822	0.514827	0.424245	0.447219	0.577691	-0.123489	0.160476	0.421834	0.645201	5857	5009	5789	569	2564	540	2296	569	2564	5857	5009	2399	8467	0.842	rs11837447	12	124905116	0.0271489	AR_Recip	3.74e-06	0.447219
W35622	rs10151907	C	G	0.165269	0.0554067	0.0734622	0.228946	0.361568	0.813909	0.786361	0.632307	0.948062	0.114915	0.734617	0.00854135	0.926365	0.227432	1.45685	0.622579	0.242259	-0.0574584	0.117356	0.464114	0.535955	5863	5009	5796	570	2567	541	2300	570	2567	5863	5009	2399	8473		rs10151907	14	78017152	0.0749641	AR_Recip	8.49e-06	0.622579
W35620	rs117046521	C	T	0.0357563	0.587834	0.72969	0.552109	1.69556	0.443258	0.392984	0.457457	0.637922	1.82658	0.176532	0.000474224	0.982626	0.248259	1.33308	0.879378	0.0230305	0.0383485	0.251761	0.383406	0.759754	5847	4988	5756	565	2548	536	2281	565	2548	5847	4988	2383	8452		rs117046521	15	51684922	0.0219267	AR_Recip	1.32e-06	0.879378
W35621	rs9319442	C	T	0.749118	1.67482	0.0390159	0.611791	2.29268	0.195614	0.843417	0.434114	0.513924	11.7051	0.000623293	8.24629	0.00408353	0.15867	1.98686	0.550518	0.35639	0.0394557	0.0661066	0.356339	0.850756	5826	5007	5761	566	2554	538	2284	566	2554	5826	5007	2400	8433		rs9319442	16	83451606	0.522401	AR_Recip	5.95e-06	0.550518
W35620	rs10853503	C	T	0.599891	0.00724896	2.37906	1.98239	4.45002	0.932149	0.122972	0.159139	0.216792	0.342385	0.558456	1.79667	0.180115	0.482466	0.493284	0.0163044	5.76974	0.166189	0.0690309	0.543095	0.369833	5816	4966	5699	561	2527	532	2262	561	2527	5816	4966	2371	8411		rs10853503	18	41178094	0.618523	AR_Recip	6e-07	0.0163044
W35624	rs11084406	A	G	0.262167	0.79391	0.179309	0.372953	1.33753	0.372921	0.671968	0.541399	0.720241	1.92053	0.165798	3.21221	0.0730907	0.0542855	3.7039	0.30448	1.05447	-0.0966936	0.0948889	0.666719	0.185464	5813	4983	5720	563	2522	535	2261	563	2522	5813	4983	2384	8412	n/a	rs202183851	19	56217640	0.292308	AR_Recip	2.51e-07	0.30448
W35624	rs2112799	A	G	0.978911	0.666926	0.284375	0.00460325	1.03325	0.414125	0.593848	0.945907	0.793207	2.03701	0.153511	3.07818	0.0793493	0.0621639	3.47869	0.428458	0.627	0.0741716	0.0942079	0.840426	0.040541	5856	5017	5800	573	2561	545	2295	573	2561	5856	5017	2404	8469	n/a	rs202183851	19	56217640	0.292308	AR_Recip	2.51e-07	0.428458
W35621	rs3786650	A	G	0.299991	0.925704	0.151876	0.178368	1.04672	0.335982	0.696749	0.672779	0.78995	2.80219	0.0941354	3.64396	0.0562731	0.112642	2.51676	0.12496	2.35403	-0.135701	0.0893826	0.911356	0.012394	5829	5006	5759	567	2552	539	2283	567	2552	5829	5006	2401	8434	n/a	rs202183851	19	56217640	0.292308	AR_Recip	2.51e-07	0.12496
W35623	rs2520341	G	T	0.893669	0.7132	0.54967	0.0014463	1.14936	0.398384	0.458453	0.969664	0.765175	2.5678	0.10906	0.152914	0.695766	0.435938	0.60695	0.898302	0.0163345	-0.00906756	0.0709252	0.0709634	3.26059	5808	4977	5701	563	2523	535	2257	563	2523	5808	4977	2380	8405		rs2520341	7	18841917	0.698635	CNVtag_00	0.00019853	0.969664
W35623	rs11005667	C	T	0.437732	0.407614	0.713208	1.02689	2.70411	0.523183	0.398381	0.310891	0.439529	0.0105491	0.918194	1.20973	0.271385	0.382538	0.762531	0.346782	0.885197	-0.0728009	0.077672	0.611981	0.2573	5831	4997	5752	567	2545	539	2277	567	2545	5831	4997	2393	8435		rs11005667	10	58914777	0.759192	CNVtag_00	0.000115576	0.310891
W35621	rs11020308	A	C	0.838745	0.0452329	2.50692	3.88522	6.17437	0.831576	0.113347	0.0487129	0.103428	0.0551741	0.814293	0.104048	0.747025	0.665837	0.18651	0.580335	0.305693	-0.0377853	0.0682912	0.86971	0.0269047	5792	4990	5704	560	2528	532	2262	560	2528	5792	4990	2393	8389		rs11020308	11	93131667	0.564115	CNVtag_00	2.61499e-05	0.0487129
W35620	rs17168654	A	G	0.994931	0.234366	0.00599273	0.0547623	0.209313	0.628306	0.938295	0.814975	0.976072	0.479216	0.488778	0.411232	0.521345	0.772438	0.0836296	0.737446	0.112384	0.0455885	0.136546	0.49964	0.455702	5844	4983	5748	564	2545	535	2278	564	2545	5844	4983	2381	8446		rs17168654	7	15124747	0.910644	CNVtag_22	0.000171048	0.814975
W35623	rs4284402	A	C	0.991758	0.387893	1.36851	0.444901	2.40955	0.533409	0.242068	0.504766	0.491859	2.08888	0.148375	0.287681	0.59171	0.0816283	3.03218	0.508607	0.436932	-0.0771933	0.116068	0.25129	1.31612	5833	4997	5754	566	2546	538	2278	566	2546	5833	4997	2394	8436		rs4284402	11	124771243	0.917093	CNVtag_22	0.000302542	0.504766
W35621	rs7598599	A	G	0.547346	0.0890818	0.418262	0.010637	0.448629	0.765348	0.517805	0.917855	0.930023	0.0090486	0.924216	0.300104	0.583817	0.679367	0.170839	0.916789	0.010916	-0.00735391	0.0704057	0.564356	0.332218	5820	5002	5751	564	2549	536	2282	564	2549	5820	5002	2402	8420		rs7598599	2	127268818	0.329989	ESRF	9.41e-06	0.924216
W35624	rs1435597	A	G	0.724405	0.135215	0.034925	4.98715	5.15072	0.713085	0.851753	0.0255362	0.161088	0.432726	0.510654	0.0433361	0.835094	0.38045	0.769248	0.694539	0.154215	-0.0257818	0.0656647	0.410463	0.677459	5841	5017	5788	572	2557	544	2289	572	2557	5841	5017	2400	8458		rs1435597	2	142598709	0.51338	ESRF	4.06e-07	0.510654
W35621	rs78363264	A	T	0.255766	0.46277	0.243511	0.558797	1.36926	0.496332	0.621682	0.454746	0.712756	2.16193	0.141467	0.497586	0.480563	0.568145	0.325795	0.976469	0.000870035	-0.00285809	0.0969162	0.00129871	10.3444	5829	5009	5766	564	2556	537	2286	564	2556	5829	5009	2403	8435		rs78363264	3	43422612	0.135949	ESRF	4.96e-06	0.141467
W35620	rs144643814	A	C	0.0856341	0.535734	2.0263	0.0685957	1.97474	0.464206	0.154597	0.793392	0.577667	8.64303	0.00328314	9.75361	0.00178971	0.868005	0.02762	0.763934	0.090191	-0.0514689	0.172239	0.958494	0.00270848	5844	4989	5754	565	2546	536	2280	565	2546	5844	4989	2384	8449		rs144643814	6	9196319	0.0440277	ESRF	4.94e-06	0.00328314
W35622	rs77249783	A	C	0.997926	0.204248	0.0579532	0.347187	0.675953	0.651314	0.809761	0.55571	0.878845	3.8501	0.0497431	1.137	0.286288	0.999554	3.11956e-07	0.331417	0.943354	0.192725	0.202557	0.988856	0.000195094	5860	5010	5795	568	2566	540	2297	568	2566	5860	5010	2399	8471		rs77249783	9	26441356	0.0249704	ESRF	3.68e-07	0.0497431
W35623	rs55991038	C	T	0.139752	1.07789	0.106245	2.80362	3.75628	0.299169	0.74446	0.0940519	0.289012	0.565166	0.452186	2.09192	0.14808	0.163599	1.94064	0.66227	0.190778	0.0570646	0.130031	0.0217485	5.26579	5832	4998	5753	567	2546	539	2278	567	2546	5832	4998	2394	8436	0.974	rs73036363	11	134380480	0.0862044	ESRF	3.09e-06	0.452186
W35621	rs61946062	A	G	0.0887221	0.378597	0.0266293	0.0537499	0.458181	0.538355	0.870373	0.816662	0.927978	9.13842	0.00250298	6.04817	0.0139208	0.330578	0.946634	0.532685	0.389266	-0.0952787	0.154095	0.184492	1.76107	5823	5010	5761	563	2550	537	2282	563	2550	5823	5010	2404	8429		rs61946062	12	130244546	0.0292243	ESRF	3.33e-06	0.00250298
W35622	rs11150137	A	C	0.41448	0.0249132	0.120428	0.0869678	0.144774	0.874584	0.728571	0.768068	0.98597	0.185683	0.666534	1.18094	0.277165	0.58274	0.301826	0.200412	1.63937	-0.103015	0.0809365	0.255128	1.295	5858	5008	5790	570	2562	541	2295	570	2562	5858	5008	2397	8469		rs11150137	16	79161532	0.244023	ESRF	7.55e-06	0.666534
W35620	rs9897679	C	T	0.982348	0.0700963	0.0876943	0.0633513	0.364191	0.791197	0.767129	0.801275	0.947536	1.15499	0.282507	2.42211	0.119634	0.743816	0.106801	0.968635	0.00154611	-0.00381185	0.0969156	0.0524301	3.76199	5846	4986	5753	564	2547	535	2280	564	2547	5846	4986	2382	8450		rs9897679	17	51881623	0.150699	ESRF	2.32e-07	0.282507
W35620	rs11610905	A	G	0.274102	0.0897217	3.01463e-06	1.51904	1.5786	0.764531	0.998615	0.217765	0.664252	7.62232	0.00576503	0.000816421	0.977205	0.142322	2.15268	0.0301792	4.69905	-0.211576	0.0993676	0.348281	0.87971	5842	4979	5739	565	2538	536	2273	565	2538	5842	4979	2378	8443		rs11610905	12	97520509	0.165272	ICH	3.36e-06	0.977205
W35624	rs10040959	A	T	0.349135	3.09159	0.135549	0.551862	3.54255	0.0786978	0.712746	0.457558	0.315285	0.0926457	0.76084	0.0178524	0.893709	0.0839947	2.98586	0.778901	0.0788215	-0.0236683	0.0844292	0.182902	1.77389	5855	5026	5811	574	2569	546	2299	574	2569	5855	5026	2407	8474	0.964	rs4957798	5	108444554	0.277225	ICH+Nominal Rep	3.79e-12	0.893709
W35624	rs17450387	A	G	0.960526	2.87122	0.13568	0.407572	3.18799	0.0901764	0.712614	0.523204	0.363539	0.0995554	0.752364	0.00554898	0.940619	0.068279	3.32392	0.689568	0.159554	0.0337622	0.0847047	0.201225	1.63346	5851	5023	5805	574	2565	546	2296	574	2565	5851	5023	2404	8470	0.9939	rs4957798	5	108444554	0.277225	ICH+Nominal Rep	3.79e-12	0.940619
W35622	rs59337218	C	T	0.948246	0.651646	0.198323	0.88657	1.66088	0.419525	0.656078	0.346408	0.645667	0.419652	0.517111	0.158774	0.690288	0.230835	1.43571	0.531631	0.391273	0.0503462	0.0807383	0.182742	1.77518	5853	5006	5782	568	2557	539	2290	568	2557	5853	5006	2399	8460	0.8884	rs4957798	5	108444554	0.277225	ICH+Nominal Rep	3.79e-12	0.690288
W35620	rs79147694	G	T	0.030506	0.372692	0.737583	0.0375081	1.83897	0.541541	0.390436	0.846434	0.606492	2.35667	0.124748	2.05145	0.152061	0.262228	1.25696	0.921829	0.00962946	-0.026606	0.271856	0.123373	2.37397	5847	4986	5754	564	2547	535	2280	564	2547	5847	4986	2382	8451		rs79147694	11	113031486	0.0148908	ICH+Nominal Rep	2.62e-06	0.152061
W35624	rs1940694	A	G	0.901676	1.44669	0.217411	0.0151766	1.54817	0.229059	0.64102	0.901954	0.671199	2.62361	0.105285	0.331539	0.564755	0.0902735	2.86949	0.453302	0.562381	0.0535232	0.0715241	0.344149	0.894914	5843	5017	5789	572	2554	544	2285	572	2554	5843	5017	2400	8460	0.9909	rs4239318	18	2001835	0.633222	ICH+Nominal Rep	1.86e-07	0.564755
W35624	rs1940696	C	T	0.517304	1.69752	0.243911	0.0112795	1.64216	0.192613	0.621395	0.91542	0.649868	3.17435	0.0748028	0.440383	0.506938	0.104778	2.63127	0.511676	0.430638	-0.0465929	0.0711327	0.343863	0.895977	5858	5026	5815	575	2568	547	2298	575	2568	5858	5026	2406	8478	0.9909	rs4239318	18	2001835	0.633222	ICH+Nominal Rep	1.86e-07	0.506938
W35621	rs1940646	A	G	0.90151	1.2772	0.0423953	0.47147	1.9529	0.258421	0.836868	0.492311	0.582239	2.06022	0.151188	0.139054	0.709223	0.0938753	2.80663	0.578692	0.308354	0.0397601	0.0717148	0.437016	0.604105	5815	4998	5739	565	2538	538	2271	565	2538	5815	4998	2399	8414	1	rs4239318	18	2001835	0.633222	ICH+Nominal Rep	1.86e-07	0.709223
W35624	rs62157741	A	T	0.131849	0.65975	1.43426	0.948322	3.1554	0.416648	0.231071	0.330147	0.36828	0.0839034	0.772076	2.5362	0.111262	0.696471	0.152169	0.703385	0.144975	-0.0492017	0.129803	0.219804	1.50565	5847	5021	5798	573	2561	545	2291	573	2561	5847	5021	2401	8467		rs62157741	2	126597034	0.0614083	Surv_Donor	NA	0.231071
W35623	rs66713138	C	T	0.931981	0.572718	0.131989	0.922382	1.76694	0.449181	0.716379	0.33685	0.622155	0.157637	0.691341	0.00798429	0.9288	0.129555	2.29783	0.875096	0.0247083	-0.0118325	0.0752334	0.0489877	3.87577	5829	4998	5750	567	2544	539	2277	567	2544	5829	4998	2393	8434		rs66713138	4	169582573	0.247862	Surv_Donor	NA	0.716379
W35622	rs3945832	C	G	0.870165	0.81154	0.247352	0.0786706	1.00699	0.367665	0.618946	0.779107	0.79956	2.31052e-06	0.998787	0.334771	0.562863	0.773668	0.0827024	0.575582	0.313431	-0.0387457	0.0691296	0.775091	0.0816374	5845	4998	5766	567	2554	538	2288	567	2554	5845	4998	2395	8448		rs3945832	6	9099029	0.377743	Surv_Donor	NA	0.618946
W35620	rs6937168	C	T	0.570381	0.0508349	0.128497	0.300079	0.446924	0.821617	0.719995	0.583833	0.930387	1.00243	0.316723	0.161894	0.687419	0.582848	0.301653	0.356103	0.851591	0.0640748	0.069308	0.868666	0.0273416	5843	4981	5743	563	2541	534	2275	563	2541	5843	4981	2380	8444		rs6937168	6	85130409	0.652324	Surv_Donor	NA	0.719995
W35623	rs1989670	A	T	0.458745	0.151067	0.413304	0.0725987	0.790085	0.697518	0.520297	0.78759	0.851837	0.509454	0.475375	0.115816	0.733617	0.848424	0.0365304	0.899925	0.0158146	-0.00952279	0.0757586	0.581013	0.3046	5828	4987	5737	566	2537	538	2271	566	2537	5828	4987	2388	8427		rs1989670	7	73251919	0.696854	Surv_Donor	NA	0.520297
W35622	rs2188311	G	T	0.637814	0.592723	2.96385	0.129117	4.25795	0.441368	0.0851448	0.71935	0.234924	0.010275	0.91926	1.06723	0.301572	0.657215	0.196925	0.531054	0.392374	0.0419528	0.0669282	0.386558	0.749742	5853	4995	5769	569	2551	540	2288	569	2551	5853	4995	2387	8461		rs2188311	7	114539933	0.62699	Surv_Donor	NA	0.0851448
W35623	rs1806921	C	T	0.442804	1.3136	0.00423969	0.0740867	1.2997	0.251744	0.948084	0.785477	0.729204	4.85172	0.0276186	0.827267	0.363064	0.115666	2.47505	0.450904	0.568378	0.0566967	0.0750094	0.549299	0.358574	5828	4997	5748	567	2542	539	2275	567	2542	5828	4997	2393	8432		rs1806921	8	107443337	0.243938	Surv_Donor	NA	0.948084
W35621	rs73710477	C	T	0.402731	1.94577	0.091671	1.33669	3.35459	0.163044	0.762064	0.247619	0.340116	1.18117	0.277118	0.479687	0.488564	0.453894	0.560909	0.0460439	3.97999	0.157659	0.0784644	0.0380747	4.30168	5773	4962	5656	559	2503	531	2240	559	2503	5773	4962	2377	8358	1	rs56158359	8	123524307	0.199431	Surv_Donor	NA	0.762064
W35621	rs185648547	A	T	0.994845	0.591202	0.158222	1.34133	1.99488	0.441955	0.690799	0.2468	0.573471	0.246692	0.619414	0.435895	0.509111	0.761589	0.0920483	0.442037	0.590989	-0.153345	0.196936	0.644053	0.21348	5812	4990	5728	563	2534	535	2271	563	2534	5812	4990	2396	8406		rs185648547	10	15544067	0.0241638	Surv_Donor	NA	0.690799
W35620	rs1267723	C	T	0.849371	1.5839	0.299293	1.24268	2.97694	0.2082	0.584326	0.264955	0.395194	0.208532	0.647921	1.58929	0.207428	0.98516	0.000345989	0.0508761	3.81235	-0.132172	0.0675494	0.767582	0.0873435	5836	4981	5736	565	2535	536	2270	565	2535	5836	4981	2378	8439		rs1267723	10	77125854	0.614218	Surv_Donor	NA	0.584326
W35620	rs7934182	C	T	0.51996	0.0495733	0.215406	1.42248	1.74683	0.823808	0.642563	0.232996	0.626574	0.0336909	0.854366	0.162757	0.686631	0.709198	0.139079	0.272734	1.20295	-0.0806596	0.073801	0.884643	0.02105	5845	4985	5750	565	2542	536	2276	565	2542	5845	4985	2381	8449		rs7934182	11	122801318	0.315531	Surv_Donor	NA	0.642563
W35622	rs11054773	G	T	0.178523	0.151943	0.213059	0.100899	0.472149	0.696685	0.64438	0.750754	0.924966	0.151209	0.697383	3.47368	0.0623526	0.477019	0.505671	0.458062	0.550627	-0.0883917	0.120015	0.343867	0.895962	5864	5010	5796	569	2565	540	2299	569	2565	5864	5010	2397	8477	0.858	rs11054771	12	12451212	0.116014	Surv_Donor	NA	0.64438
W35624	rs77406149	A	G	0.0328046	0.0633873	0.742934	0.194011	0.693525	0.80122	0.388723	0.659599	0.874726	0.00277102	0.958018	0.256138	0.612786	0.242083	1.36842	0.651352	0.2042	0.113499	0.248387	0.0200734	5.4055	5856	5025	5812	575	2566	547	2297	575	2566	5856	5025	2404	8477	1	rs142045471	17	53206449	0.0192025	Surv_Donor	NA	0.388723
W35621	rs1420525	G	T	0.0320159	0.0573474	0.551721	0.0445309	0.716366	0.810739	0.457615	0.832869	0.869348	0.117838	0.731392	0.507367	0.476281	0.422859	0.642355	0.965717	0.0018473	0.0116592	0.27094	0.0250117	5.02308	5822	4991	5742	562	2542	534	2273	562	2542	5822	4991	2394	8419	0.9514	rs142045471	17	53206449	0.0192025	Surv_Donor	NA	0.457615
W35621	rs1817201	C	T	0.89735	0.162192	1.50673	0.000677302	2.30578	0.687147	0.219639	0.979237	0.511414	1.28281	0.257378	0.312937	0.575884	0.842518	0.0394715	0.843738	0.038854	0.0140737	0.0714389	0.370676	0.801398	5827	5010	5766	567	2554	539	2284	567	2554	5827	5010	2403	8434	0.981	rs8092277	18	65012282	0.304244	Surv_Donor	NA	0.219639
W35622	rs9963644	C	T	0.192138	0.00823886	0.434045	1.165	1.97487	0.927677	0.510011	0.280432	0.577639	1.63988	0.200342	0.789771	0.374169	0.428489	0.626916	0.845525	0.0379592	-0.0209484	0.107708	0.133781	2.24807	5792	4953	5653	558	2501	530	2242	558	2501	5792	4953	2377	8368		rs9963644	18	71498399	0.0979665	Surv_Donor	NA	0.510011
W35624	rs11878934	A	C	0.260454	0.12312	0.46571	0.642383	1.02085	0.725674	0.494967	0.422849	0.796206	0.0214071	0.883675	0.0363618	0.84877	0.465151	0.533471	0.12904	2.30402	0.138943	0.0907108	0.425195	0.635913	5858	5023	5811	574	2568	546	2299	574	2568	5858	5023	2406	8475	0.9092	rs7254338	19	49717516	0.132147	Surv_Donor	NA	0.494967
W35622	rs6078503	A	G	0.971058	0.0714988	0.239907	0.654033	1.10914	0.789167	0.624273	0.418675	0.774868	1.30273	0.253716	0.0370966	0.847268	0.646549	0.210279	0.403054	0.699195	0.0746253	0.0897001	0.15458	2.02646	5856	5001	5780	568	2563	539	2294	568	2563	5856	5001	2396	8461	0.979	rs6131318	20	12289659	0.153153	Surv_Donor	NA	0.624273
W35623	rs2168383	A	G	0.914772	0.217768	0.00157842	0.429366	0.644079	0.640746	0.968309	0.5123	0.886271	0.0229089	0.879694	0.194134	0.659498	0.0763589	3.14075	0.383833	0.758391	0.0643514	0.0741154	0.97286	0.00115745	5807	4969	5698	563	2528	535	2260	563	2528	5807	4969	2377	8399		rs2168383	20	46842936	0.297384	Surv_Donor	NA	0.968309
W35623	rs112903460	A	G	0.0314283	1.53004	0.63682	0.271185	1.90352	0.216106	0.424865	0.602538	0.592671	3.50757	0.0610889	5.33845	0.02086	0.188095	1.73248	0.248519	1.33161	0.275604	0.232848	0.579201	0.307528	5820	4995	5739	562	2539	534	2272	562	2539	5820	4995	2391	8424	0.9221	rs62219023	21	16591958	0.0202542	Surv_Donor	NA	0.424865
W35620	rs77970901	A	C	0.98959	2.28719	0.127317	0.00914794	2.22185	0.130446	0.72123	0.923803	0.527658	1.49139	0.222001	0.155629	0.693213	0.155293	2.01947	0.442587	0.589566	0.133591	0.176283	0.609331	0.261151	5812	4927	5646	554	2498	525	2235	554	2498	5812	4927	2356	8383	0.971	rs111495917	1	31224396	0.0357773	Surv_Int	NA	0.923803
W35624	rs55789109	A	C	0.98495	1.52598	0.857617	0.40082	2.9376	0.216717	0.354406	0.526666	0.401347	0.00560235	0.940335	0.798529	0.371534	0.787994	0.0723158	0.547925	0.361048	-0.0779559	0.128875	0.909153	0.0130203	5795	4979	5702	558	2511	531	2250	558	2511	5795	4979	2386	8388		rs55789109	1	69091034	0.0583309	Surv_Int	NA	0.526666
W35624	rs116006081	C	G	0.997927	1.11339	0.0155135	0.103488	1.61802	0.291346	0.900877	0.747683	0.65531	0.655445	0.418173	0.803029	0.370189	0.218108	1.51678	0.283088	1.1522	0.20476	0.194559	0.445962	0.580895	5856	5021	5805	574	2565	546	2296	574	2565	5856	5021	2401	8476		rs116006081	1	226388690	0.0260453	Surv_Int	NA	0.747683
W35624	rs12503917	A	C	0.924838	0.0630145	0.0364915	0.164654	0.291251	0.801793	0.848504	0.684908	0.961665	0.00761947	0.930441	0.901871	0.34228	0.074051	3.19086	0.737426	0.112402	0.0253374	0.0756711	0.468442	0.525648	5827	5013	5770	569	2552	541	2287	569	2552	5827	5013	2399	8441	0.974	rs66569031	4	6532917	0.268884	Surv_Int	NA	0.684908
W35621	rs34560015	A	G	0.926472	0.263594	0.00881072	0.0725621	0.17649	0.607662	0.925216	0.787642	0.981292	8.38989e-05	0.992692	0.802076	0.370473	0.159569	1.9783	0.547903	0.361087	0.0458981	0.0765649	0.505581	0.443202	5814	4992	5730	566	2536	538	2272	566	2536	5814	4992	2397	8409	0.995	rs66569031	4	6532917	0.268884	Surv_Int	NA	0.787642
W35621	rs3857162	G	T	0.678846	0.151077	0.136991	1.20324	1.52118	0.697508	0.711291	0.272676	0.677391	0.0866773	0.768444	0.985996	0.320723	0.0674412	3.34423	0.100334	2.70024	0.110669	0.0673009	0.646448	0.210408	5824	4999	5749	564	2548	536	2280	564	2548	5824	4999	2400	8423		rs3857162	4	20771062	0.543915	Surv_Int	NA	0.272676
W35620	rs75351483	A	G	0.996017	0.00075704	0.28373	0.0828445	0.197474	0.978049	0.594267	0.773479	0.977996	0.161076	0.688168	0.0090654	0.924146	0.633836	0.226895	0.516241	0.421397	-0.169303	0.256867	0.224355	1.47629	5822	4976	5718	557	2536	529	2271	557	2536	5822	4976	2375	8423		rs75351483	4	189128819	0.0123615	Surv_Int	NA	0.773479
W35622	rs9686421	A	G	0.741322	2.96906	0.633976	0.289021	3.94208	0.0848714	0.425901	0.590848	0.267786	0.000230426	0.987889	0.741132	0.389298	0.450485	0.569432	0.16463	1.93117	0.0921667	0.0663537	0.287691	1.1304	5857	5007	5789	569	2564	540	2296	569	2564	5857	5007	2396	8468		rs9686421	5	3840178	0.516719	Surv_Int	NA	0.590848
W35623	rs9455708	C	T	0.25831	0.533113	1.30104	1.91613	3.85111	0.465301	0.254023	0.166284	0.277997	0.427882	0.51303	0.0344789	0.852692	0.795787	0.066979	0.632949	0.228083	0.0451631	0.0942699	0.301066	1.06947	5821	4994	5740	567	2539	539	2271	567	2539	5821	4994	2392	8423	0.811	rs873139	6	169183514	0.141426	Surv_Int	NA	0.166284
W35622	rs2353788	A	G	0.717068	0.0134729	0.918259	1.67954	2.41282	0.907595	0.337933	0.194985	0.491252	1.43333	0.231222	0.00211167	0.963348	0.506757	0.440758	0.239256	1.38498	0.0782578	0.0664886	0.167691	1.90347	5852	4994	5766	565	2557	536	2291	565	2557	5852	4994	2393	8453		rs2353788	7	11236647	0.44982	Surv_Int	NA	0.194985
W35621	rs7033557	C	T	0.99385	0.785862	2.09249e-05	0.162582	1.09132	0.375354	0.99635	0.68679	0.77917	3.56352	0.0590624	1.60899	0.204634	0.101329	2.6845	0.549259	0.358647	-0.0810187	0.134273	0.206388	1.59658	5825	5012	5766	566	2553	538	2285	566	2553	5825	5012	2406	8431		rs7033557	9	1376815	0.0548328	Surv_Int	NA	0.68679
W35620	rs143593675	C	T	0.996379	0.193695	0.341337	0	0.651519	0.659859	0.559058	1	0.884543	0.897551	0.343439	0.451077	0.501824	NA	0	0.945616	0.00465308	-0.0185127	0.270939	0.314199	1.01294	5830	4972	5721	559	2534	531	2267	559	2534	5830	4972	2376	8426		rs143593675	9	30686443	0.0181897	Surv_Int	NA	1
W35620	rs56284522	A	G	0.040735	0.0221358	0.00414867	0.00852948	0.0909089	0.881726	0.948644	0.926416	0.992906	3.01813	0.0823385	0.390599	0.531985	0.324498	0.970732	0.822928	0.0500778	0.0468841	0.208518	0.0153122	5.88019	5835	4978	5732	562	2535	533	2268	562	2535	5835	4978	2376	8437		rs56284522	9	122731225	0.025498	Surv_Int	NA	0.926416
W35622	rs74161314	A	C	0.0476062	0.0915975	0.902764	0.947389	2.43057	0.762156	0.342042	0.330385	0.487969	2.24347	0.13418	0.17016	0.679969	0.890347	0.0190067	0.471338	0.518838	-0.161199	0.227578	0.492976	0.470024	5866	5016	5808	570	2573	541	2304	570	2573	5866	5016	2402	8480		rs74161314	10	118482003	0.0224647	Surv_Int	NA	0.330385
W35622	rs34032958	C	G	0.999459	1.22772	0.291665	0.160567	1.91336	0.267851	0.589156	0.688635	0.590582	0.145503	0.70287	1.5149	0.218393	0.035865	4.40351	0.891048	0.0187629	0.0335655	0.245926	0.657344	0.196766	5866	5016	5808	570	2573	541	2304	570	2573	5866	5016	2402	8480		rs34032958	11	72400581	0.0202578	Surv_Int	NA	0.688635
W35623	rs73559569	C	T	0.986143	1.58374	0.157013	0.0396505	2.12148	0.208222	0.691922	0.842165	0.54758	0.342305	0.558501	0.139471	0.708807	0.511242	0.431525	0.251311	1.316	-0.125231	0.108183	0.0637929	3.43592	5800	4976	5694	562	2522	534	2258	562	2522	5800	4976	2381	8395	0.972	rs113412043	11	93285529	0.0894901	Surv_Int	NA	0.842165
W35622	rs66632571	A	G	0.268957	0.0631874	4.46313	0.0227534	4.90578	0.801527	0.0346339	0.8801	0.178828	0.868965	0.351242	0.0292479	0.864208	0.122233	2.38847	0.974161	0.00104912	0.00302738	0.093445	0.441587	0.592155	5842	4985	5748	568	2547	539	2282	568	2547	5842	4985	2386	8441		rs66632571	11	105855983	0.146901	Surv_Int	NA	0.8801
W35623	rs2507890	A	G	0.414455	1.26187	0.00316899	0.623616	1.77568	0.261297	0.955108	0.429707	0.620241	2.75477	0.0969645	0.130619	0.717791	0.573506	0.316851	0.612199	0.256985	-0.0384992	0.0761141	0.218334	1.51529	5831	4991	5745	567	2542	539	2274	567	2542	5831	4991	2388	8434		rs2507890	11	114969005	0.774271	Surv_Int	NA	0.429707
W35620	rs78846371	A	G	0.998733	0.0867853	0.631396	0.00130733	0.710351	0.768304	0.426844	0.971157	0.870767	0.206638	0.649415	0.0660934	0.797112	0.477037	0.505629	0.37582	0.78433	0.295908	0.345562	0.573911	0.316182	5840	4987	5748	565	2543	536	2277	565	2543	5840	4987	2383	8444	1	rs2238082	12	2486711	0.0110376	Surv_Int	NA	0.971157
W35622	rs74081851	A	G	0.251645	0.134475	0.936091	1.5751	2.50318	0.713837	0.333285	0.209468	0.474716	0.542556	0.461375	2.76235	0.0965063	0.298504	1.08087	0.528258	0.397742	0.0602414	0.0951149	0.968857	0.00152426	5863	5014	5803	569	2570	540	2302	569	2570	5863	5014	2402	8475		rs74081851	13	62060505	0.131682	Surv_Int	NA	0.209468
W35623	rs9587857	A	G	0.949642	0.447464	0.442459	0.447978	1.77678	0.503542	0.505938	0.503297	0.62	1.60503	0.205191	0.0539487	0.816329	0.555003	0.348431	0.935228	0.00660465	-0.00759777	0.0934368	0.00728163	7.20215	5667	4856	5440	540	2408	512	2160	540	2408	5667	4856	2319	8204		rs9587857	13	89224649	0.124951	Surv_Int	NA	0.503297
W35621	rs117687000	C	T	0.0328299	0.0859319	0.297389	0.162381	0.50182	0.769414	0.585524	0.686974	0.918491	1.19356	0.274612	2.9099	0.0880375	0.26109	1.26297	0.473347	0.514152	0.173121	0.237775	0.218216	1.51607	5832	5014	5775	566	2558	538	2288	566	2558	5832	5014	2406	8440		rs117687000	16	15793639	0.0134972	Surv_Int	NA	0.686974
W35621	rs72796406	C	G	0.11911	0.29054	0.44683	0.814823	1.53599	0.589875	0.503844	0.366698	0.673989	0.792111	0.373463	0.162422	0.686936	0.197743	1.65897	0.254522	1.29831	0.157066	0.135983	0.1852	1.75539	5826	5003	5756	564	2551	536	2283	564	2551	5826	5003	2400	8429		rs72796406	16	27158623	0.056875	Surv_Int	NA	0.366698
W35624	rs4284625	C	G	0.961067	0.348375	2.80332	1.13459	3.48133	0.555034	0.0940695	0.286798	0.323191	0.1487	0.699781	4.00685	0.0453158	0.60309	0.270361	0.762465	0.0913524	0.0254355	0.0842887	0.209997	1.57145	5857	5024	5811	575	2568	547	2299	575	2568	5857	5024	2404	8477	0.5243	rs4552013	16	83121684	0.70387	Surv_Int	NA	0.286798
W35624	rs72798333	A	G	0.366078	0.241194	2.68061	1.25638	3.55657	0.623345	0.101577	0.262337	0.313499	0.00569078	0.939867	4.03074	0.0446783	0.708636	0.139643	0.790456	0.0706061	-0.0221005	0.083287	0.153011	2.04197	5855	5027	5813	574	2569	546	2299	574	2569	5855	5027	2406	8476	0.5216	rs4552013	16	83121684	0.70387	Surv_Int	NA	0.262337
W35623	rs75623704	A	G	0.998823	0.078631	3.3378e-05	0.489876	0.567692	0.779161	0.99539	0.483983	0.903787	5.69848	0.0169796	6.59681	0.0102162	0.452654	0.563999	0.192921	1.69517	-0.265893	0.199876	0.732302	0.117008	5828	4998	5750	566	2543	539	2277	566	2543	5828	4998	2394	8432		rs75623704	19	40658566	0.0230976	Surv_Int	NA	0.483983
W35624	rs433746	G	GA	0.000450613	4.34691	0.00759188	0	4.40547	0.0370762	0.930567	1	0.220879	1.45293	0.228058	6.08397e-08	0.999803	NA	0	0.250309	1.32158	-14.6723	1029.12	0.0703137	3.27568	5851	5021	5802	570	2564	542	2295	570	2564	5851	5021	2405	8467		rs433746	1	91584259	0.149453	Surv_Recip	NA	0.0370762
W35622	rs12123801	A	G	0.30403	1.54311	0.11992	0.00748317	1.73013	0.214156	0.729121	0.931065	0.630256	2.40759	0.120748	3.90125	0.0482503	0.288892	1.12478	0.10674	2.60184	-0.146533	0.091832	0.0693667	3.29794	5840	4962	5716	557	2536	529	2272	557	2536	5840	4962	2374	8428		rs12123801	1	166561495	0.142941	Surv_Recip	NA	0.214156
W35620	rs7548314	C	T	0.34308	1.01101	0.0634798	0.00797937	0.955821	0.31466	0.801078	0.928822	0.81194	1.39839	0.236994	1.30698	0.252943	0.10303	2.658	0.39774	0.715147	0.0560049	0.0660595	0.670661	0.18083	4601	4208	3835	384	1694	367	1552	384	1694	4601	4208	2021	6788		rs7548314	1	187721444	0.642591	Surv_Recip	NA	0.31466
W35621	rs17043364	A	G	0.0671973	1.51473	0.422809	1.98633	4.00907	0.218419	0.515539	0.158725	0.260486	0.0328304	0.856217	2.21093	0.137036	0.0211515	5.31426	0.537384	0.380409	0.105065	0.168797	0.414377	0.666206	5821	5002	5752	565	2550	537	2280	565	2550	5821	5002	2400	8423		rs17043364	2	115459479	0.0354984	Surv_Recip	NA	0.218419
W35620	rs76187577	C	G	0.0846384	5.67731	0.0575822	0.0441912	6.37405	0.0171857	0.810359	0.833498	0.0947641	0.618922	0.431448	3.15709	0.0755976	0.762856	0.0910424	0.540602	0.374425	0.101694	0.164695	0.810977	0.0572004	5846	4987	5754	565	2547	536	2280	565	2547	5846	4987	2382	8451		rs76187577	2	164405836	0.0480358	Surv_Recip	NA	0.0171857
W35621	rs57333732	A	G	0.977661	1.25396	0.208582	1.18769	2.71351	0.262797	0.647881	0.275796	0.437937	0.287231	0.592	0.25477	0.613736	0.934416	0.00677156	0.796749	0.0663357	0.0242972	0.094501	0.564461	0.33204	5816	5006	5751	564	2548	536	2279	564	2548	5816	5006	2401	8421		rs57333732	3	155041858	0.118689	Surv_Recip	NA	0.262797
W35621	rs9383380	A	G	0.400742	0.203637	0.0561669	0.196542	0.593832	0.651801	0.81266	0.657526	0.897843	0.234509	0.628201	0.0171875	0.895695	0.876257	0.0242473	0.24988	1.32397	0.0923332	0.0798771	0.204461	1.61022	5787	4989	5702	552	2529	524	2264	552	2529	5787	4989	2389	8387		rs9383380	6	10066530	0.254037	Surv_Recip	NA	0.651801
W35622	rs9444171	A	C	0.145253	0.382493	0.0859749	0.00867305	0.563559	0.536272	0.769358	0.925801	0.904722	1.55489	0.212415	0.018014	0.893231	0.894314	0.0176485	0.285821	1.1392	0.134552	0.124689	0.282374	1.15563	5838	4994	5754	564	2549	535	2281	564	2549	5838	4994	2392	8440		rs9444171	6	85115978	0.0738114	Surv_Recip	NA	0.536272
W35622	rs73351178	C	T	0.0394915	0.026421	0.0801348	0.384462	0.580673	0.870876	0.777115	0.535225	0.900842	0.0207256	0.885529	1.48008	0.223762	0.848237	0.0366219	0.117079	2.45597	0.351834	0.218152	0.726646	0.122213	5848	4995	5762	566	2544	537	2281	566	2544	5848	4995	2392	8451		rs73351178	7	52999310	0.0173989	Surv_Recip	NA	0.870876
W35620	rs117398583	A	G	0.998733	1.74896	0.674798	0.0557961	3.26143	0.186008	0.411384	0.813268	0.353047	0.282147	0.595297	1.51849	0.217847	0.559019	0.341405	0.209219	1.57683	-0.314913	0.243809	0.4357	0.607581	5846	4985	5752	564	2546	535	2279	564	2546	5846	4985	2380	8451		rs117398583	10	126894268	0.0215924	Surv_Recip	NA	0.186008
W35620	rs2403901	A	G	0.216348	0.0426047	0.370917	0.49463	0.974201	0.836471	0.542505	0.481869	0.807494	1.60978	0.204523	0.317844	0.572906	0.824989	0.0488996	0.229129	1.44626	0.121827	0.100467	0.503002	0.448598	5842	4987	5750	565	2544	536	2277	565	2544	5842	4987	2383	8446		rs2403901	11	24164478	0.873894	Surv_Recip	NA	0.836471
W35621	rs9634607	C	T	0.972597	0.330264	0.423183	0.153978	0.889766	0.565504	0.515353	0.694763	0.827897	0.0651888	0.798475	0.00385889	0.950467	0.659356	0.194307	0.312644	1.01947	-0.0896501	0.0882932	0.831318	0.0453741	5820	4996	5740	562	2545	535	2277	562	2545	5820	4996	2397	8419		rs9634607	13	90188973	0.159795	Surv_Recip	NA	0.565504
W35623	rs138917398	A	G	0.999547	0.0118031	3.35477	0	3.42657	0.913486	0.0670106	1	0.330411	0.26442	0.6071	0.406673	0.523663	NA	0	0.905306	0.0141517	-0.0535256	0.447287	0.842721	0.0393681	5831	4998	5753	567	2546	539	2278	567	2546	5831	4998	2393	8436		rs138917398	15	68332819	0.0144006	Surv_Recip	NA	0.913486
W35623	rs117445981	C	T	0.0435649	0.0946949	0.39487	0.427635	0.669783	0.758291	0.52975	0.513152	0.880287	3.05737	0.0803718	1.15971	0.281526	0.831337	0.0453634	0.347897	0.881114	-0.224195	0.24432	0.735797	0.113856	5830	4992	5745	567	2543	539	2275	567	2543	5830	4992	2388	8434	0.961	rs148530751	16	78413862	0.0137888	Surv_Recip	NA	0.758291
W35622	rs227694	C	T	0.996574	0.0118976	0.063896	1.47064	1.53024	0.913142	0.800441	0.225245	0.675308	1.04574	0.30649	1.41645	0.233989	0.43657	0.605282	0.830036	0.0460771	0.0335327	0.156696	0.636756	0.223009	5862	5012	5800	568	2570	539	2301	568	2570	5862	5012	2400	8474		rs227694	17	54789938	0.936341	Surv_Recip	NA	0.913142
W35620	rs62095532	A	G	0.940436	0.00365753	1.25522	0.363037	1.54781	0.951775	0.262557	0.546825	0.67128	0.14972	0.698803	0.319398	0.57197	0.425338	0.635519	0.541236	0.373254	-0.050467	0.0823546	0.397118	0.717036	5741	4932	5588	539	2491	512	2234	539	2491	5741	4932	2348	8325	0.975	rs1893346	18	10612521	0.194212	Surv_Recip	NA	0.951775
W35620	rs34953397	C	T	0.327148	0.581055	0.00182406	0.132424	0.772192	0.445899	0.965933	0.715932	0.856106	0.311149	0.576976	0.748126	0.38707	0.361863	0.831416	0.0804657	3.05547	-0.156552	0.090561	0.875884	0.0243952	5827	4979	5726	559	2538	530	2271	559	2538	5827	4979	2376	8430		rs34953397	20	16945822	0.179619	Surv_Recip	NA	0.445899
